# Supplementary material for: Breast milk microRNAs: Potential players in oral tolerance development
Source: Front Immunol. 2023 Mar 14;14:1154211. doi: 10.3389/fimmu.2023.1154211 (PMC10045994; doi:10.3389/fimmu.2023.1154211)
Supplement: Supplementary file 2 [file DataSheet_2.xlsx]

## Sheet: Overview
Supplementary B
Identifying the top 10 expressed microRNAs (miRNA) in human breast milk, based on information from Tingö et al. 2021.
Sheet name	Comments
Table S1: From systematic rev	Top 10 miRNAs from the systematic review and three papers included in the updated searched were ranked from high expressed (10) to low expressed (1).
Table S2: Sorted by family	All miRNAs were sorted by family and scored together.
Table S3: Summary family score	A summary of the miRNAs (families) sorted based on the scores.
Table S4: Sorted not by family	The miRNAs were scored individually and not based on family.
Table S5: Summary individual score	A summary of the individual miRNAs sorted based on the scores.
Table S6: Target list	Lists of genes identified by TargetScan v 8.0 as potential targets fo the top 10 miRNAs. Genes with a Cumulative weighted context++ score < -0.2 were considered of interest.
Table S7: KEGG pathways	Pathway enrichment from the Kyoto Encyclopedia of Genes and Genomes (KEGG) pathway database.
Table S8: Unmapped genes	Genes identified by TargetScan which were not recognised by DAVID, thus not included in the KEGG pathway search.

## Sheet: Table S1
	Scoring from highly expressed = 10 to low expressed = 1
	From systematic review																																												New papers 2022
	Alsaweed		Alsaweed				Alsaweed				Carney		Golan-Gerstl				Kahn				Kupsco		Leiferman		Liao		Munch		Rubio		Simpson		Smyczynska				Van Herwijnen		Weber				Zhou		Yun		Hicks		Raymond
	Cell		Skim milk		Lipid		Evs		Lipid		Lipid		Skim		Lipid		EVs preterm		EVs term		EVs		EVs		EVs		Lipid		Skim		EVs		Whole milk		EVs		EVs		Skim mature		Skim colostrum		EVs		EVs		Lipid		Lipid
	miRNA	Score	miRNA	Score	miRNA	Score	miRNA	Score	miRNA	Score	miRNA	Score	miRNA	Score	miRNA	Score	miRNA	Score	miRNA	Score	miRNA	Score	miRNA	Score	miRNA	Score	miRNA	Score	miRNA	Score	miRNA	Score	miRNA	Score	miRNA	Score	miRNA	Score	miRNA	Score	miRNA	Score	miRNA	Score	miRNA	Score	miRNA	Score	miRNA
	let-7f-5p	10	miR-148a-3p	10	miR-6073	10	let-7f-5p	10	let-7f-5p	10	miR-378a-5p	10	miR-148a-3p	10	miR-6073	10	miR-22-3p	10	miR-22-3p	10	miR-4271	10	miR-30d-5p	10	miR-22-3p	10	mir-148a-3p	10	miR-200b-3p	10	miR-148a-3p	10	miR-148a-3p	10	miR-148a-3p	10	let-7a-5p	10	miR-335-3p	10	miR-509-5p	10	miR-148a-3p	10	miR-141-3p	10	miR-146b-5p	10	miR-22-3p
	miR-181a-5p	9	miR-6073	9	miR-148a-3p	9	miR-182-5p	9	miR-182-5p	9	miR-378	9	miR-6073	9	miR-148a-3p	9	miR-148a-3p	9	miR-181a-5p	9	miR-3197	9	let-7b-5p	9	miR-148a-3p	9	let-7a-5p	9	miR-30a-5p	9	miR-22-3p	9	miR-29c-3p	9	miR-141-3p	9	miR-148a-3p	9	miR-26a-2-3p	9	miR-181d	9	miR-30d-5p	9	miR-22-3p	9	miR-141-3p	9	miR-2861
	miR-148a-3p	8	miR-30a-5p	8	miR-320-3p	8	miR-181a-5p	8	miR-181a-5p	8	miR-1260b	8	miR-30a-5p	8	miR-320-3p	8	miR-141-3p	8	miR-148a-3p	8	miR-2861	8	let-7a-5p	8	miR-181a-5p	8	mir-200c-3p	8	miR-200a-3p	8	miR-30d-5p	8	miR-29a-3p	8	miR-29c-3p	8	miR-30a-5p	8	miR-181d	8	miR-335-3p	8	let-7f-1-5p & 2-3p	8	miR-181a-5p	8	miR-30d-5p	8	miR-4271
	miR-22-3p	7	miR-99a-5p	7	miR-378-3p	7	miR-148a-3p	7	miR-22-3p	7	miR-6804-5p	7	miR-99a-5p	7	miR-378-3p	7	miR-181a-5p	7	miR-141-3p	7	miR-6131	7	mir-125a-5p	7	miR-30d-5p	7	mir-146b-5p	7	miR-200c-3p	7	let-7b-5p	7	let-7b-5p	7	let-7b-5p	7	let-7f-5p	7	miR-509-5p	7	miR-518e	7	miR-146b-5p	7	miR-26a-5p	7	miR-30a-5p	7	miR-6752-5p
	miR-182-5p	6	miR-146b-5p	6	miR-146b-5p	6	let-7a-5p	6	miR-148a-3p	6	miR-564	6	miR-146b-5p	6	miR-146b-5p	6	miR-320a	6	miR-30a-5p	6	miR-6752-5p	6	miR-21-5p	6	miR-141-3p	6	let-7f-5p	6	miR-146b-5p	6	miR-200a-3p	6	miR-30d-5p	6	miR-29a-3p	6	miR-30d-5p	6	miR-524-5p	6	miR-515-5p	6	miR-29a-3p	6	miR-30a-5p	6	miR-148a-3p	6	miR-3197
	let-7a-5p	5	miR-200a	5	miR-22-3p	5	miR-375	5	miR-375	5	miR-1260a	5	miR-200a	5	miR-22-3p	5	miR-378a-3p	5	miR-99b-5p	5	miR-6126	5	miR-423-5p	5	miR-26a-5p	5	mir-30d-5p	5	miR-200a-5p	5	let-7a-5p	5	miR-200a-3p	5	miR-200c-3p	5	let-7b-5p	5	miR-137	5	miR-223-5p	5	let-7a-2-5p & 3-5p	5	let-7a-5p	5	miR-26a-5p	5	miR-6131
	miR-375	4	miR-21-5p	4	miR-99a-5p	4	miR-22-3p	4	let-7a-5p	4	miR-5196-3p	4	miR-21-5p	4	miR-99a-5p	4	miR-30d-5p	4	miR-191-5p	4	miR-6741-5p	4	let-7g.5p	4	miR-30b-5p	4	mir-103a-3p	4	miR-30b-5p	4	let-7f-5p	4	miR-141-3p	4	miR-30d-5p	4	miR-21-5p	4	miR-26a-1-3p	4	miR-671-5p	4	miR-141-3p	4	miR-148a-3p	4	miR-22-3p	4	miR-6126
	miR-141-3p	3	miR-30d	3	let-7b-5p	3	miR-146b-5p	3	miR-30d-5p	3	miR-378-3p	3	miR-30d	3	let-7b-5p	3	miR-30a-5p	3	miR-378a-3p	3	miR-6803-5p	3	let-7f-5p	3	miR-92a-3p	3	let-7b-5p	3	miR-141-3p	3	miR146b-5p	3	miR-200c-3p	3	miR-200a-3p	3	miR-22-3p	3	miR-595	3	miR-873	3	miR-182-5p	3	miR-27b-3p	3	miR-181a-5p	3	miR-6741.5p
	miR-30a-5p	2	let-7b-5p	2	miR-30a-5p	2	miR-30d-5p	2	miR-30a-5p	2	miR-378c	2	let-7b-5p	2	miR-30a-5p	2	miR-26a-5p	2	miR-146b-5p	2	miR-6727-5p	2	miR-30a-5p	2	miR-375	2	let-7g-5p	2	miR-193b-3p	2	miR-24-3p	2	let-7a-5p	2	let-7a-5p	2	miR-320a-3p	2	miR-580	2	miR-483-5p	2	miR-200a-3p	2	miR-146b-5p	2	miR-191-5p	2	miR-30b-5p
	miR-30d-5p	1	let-7a-5p	1	miR-184	1	miR-30a-5p	1	miR-146b-5p	1	miR-378g	1	let-7a-5p	1	miR-184	1	miR-191-5p	1	miR-30d-5p	1	miR-149-3p	1	miR-146b-5p	1	miR-182-5p	1	mir-21-5p	1	miR-30a-3p	1	miR-21-5p	1	miR-200b-3p	1	miR-26a-5p	1	miR-191-5p	1	miR-130a	1	miR-186	1	miR-378-3p	1	let-7f-5p	1	miR-92a-3p	1	miR-148a-3p
Fresh/frozen	Fresh		Fresh		Fresh		Fresh		Fresh		Frozen		Frozen		Frozen		Frozen		Frozen		Frozen		Fresh		Frozen		Frozen		Skim milk prior to freezing		Frozen		Frozen		Frozen		Fresh		Frozen		Frozen		Frozen		Frozen		Frozen		Frozen
Libary prep	Solexa		NA		NA		Solexa		Solexa		NEXT-Flex		NEBNext		NEBNext		TruSeq		TruSeq		HTG Edge-Seq Assay		NEXT-Flex		NEXT-Flex		NR		NEBNext		Script-Miner		QIASeq		QIASeq		NEBNext		NA		NA		NR		NR		NR		NA
Seq. platform/ TaqMan	Illumina HiSeq 2000		TaqMan Open Array		TaqMan Open Array		Illumina HiSeq 2000		Illumina HiSeq 2000		Illumina HiSeq 2500		Illumina NextSeq 500		Illumina NextSeq 500		Illumina HiSeq 2500		Illumina HiSeq 2500		Illumina HiSeq 4000		Illumina HiSeq 2500		Illumina HiSeq 2500		Illumina 1G Genome Analyser		Illumina HiSeq 2000		Illumina HiSeq 2000		Illumina NextSeq 500		Illumina NextSeq 500		Illumina HiSeq 2000		Human miScript Assay (Qiagen)		Human miScript Assay (Qiagen)		Illumina Genome Analyser II		Illumina HiSeq		Illumina NextSeq 500		HTG EdgeSeq miRNA Whole Transcriptome Assay
[truncated: 1 more columns]

## Sheet: Tabel S2
miRNA	Score	Total Score family
let-7f-5p	10
let-7a-2-5p & 3-5p	5
let-7a-5p	5
let-7a-5p	1
let-7a-5p	6
let-7a-5p	4
let-7a-5p	1
let-7a-5p	8
let-7a-5p	9
let-7a-5p	5
let-7a-5p	2
let-7a-5p	2
let-7a-5p	10
let-7a-5p	5
let-7b-5p	2
let-7b-5p	3
let-7b-5p	2
let-7b-5p	3
let-7b-5p	9
let-7b-5p	3
let-7b-5p	7
let-7b-5p	7
let-7b-5p	7
let-7b-5p	5
let-7f-1-5p & 2-3p	8
let-7f-5p	10
let-7f-5p	10
let-7f-5p	3
let-7f-5p	6
let-7f-5p	4
let-7f-5p	7
let-7f-5p	1
let-7g-5p	2
let-7g.5p	4	176
mir-103a-3p	4	4
mir-125a-5p	7	7
miR-1260a	5
miR-1260b	8	13
miR-130a	1	1
miR-137	5	5
miR-146b-5p	6
miR-146b-5p	6
miR-146b-5p	3
miR-146b-5p	1
miR-146b-5p	6
miR-146b-5p	6
miR-146b-5p	2
miR-146b-5p	1
mir-146b-5p	7
miR-146b-5p	6
miR-146b-5p	7
miR-146b-5p	2
miR-146b-5p	10
miR-146b-5p	3	66
miR-148a-3p	8
miR-148a-3p	10
miR-148a-3p	9
miR-148a-3p	7
miR-148a-3p	6
miR-148a-3p	10
miR-148a-3p	9
miR-148a-3p	9
miR-148a-3p	8
miR-148a-3p	9
mir-148a-3p	10
miR-148a-3p	10
miR-148a-3p	10
miR-148a-3p	10
miR-148a-3p	9
miR-148a-3p	10
miR-148a-3p	4
miR-148a-3p	6
miR-148a-3p	1	155
miR-149-3p	1	1
miR-181a-5p	9
miR-181a-5p	8
miR-181a-5p	8
miR-181a-5p	7
miR-181a-5p	9
miR-181a-5p	8
miR-181a-5p	8
miR-181a-5p	3
miR-181d	8
miR-181d	9	77
miR-182-5p	6
miR-182-5p	9
miR-182-5p	9
miR-182-5p	1
miR-182-5p	3	28
miR-184	1
miR-184	1	2
miR-186	1	1
miR-191-5p	1
miR-191-5p	4
miR-191-5p	1
miR-191-5p	2	8
miR-193b-3p	2	2
miR-200a	5
miR-200a	5
miR-200a-3p	8
miR-200a-3p	6
miR-200a-3p	5
miR-200a-3p	3
miR-200a-3p	2
miR-200a-5p	5
miR-141-3p	3
miR-141-3p	8
miR-141-3p	7
miR-141-3p	6
miR-141-3p	3
miR-141-3p	4
miR-141-3p	9
miR-141-3p	4
miR-141-3p	10
miR-141-3p	9	102
miR-200b-3p	10
miR-200b-3p	1
mir-200c-3p	8
miR-200c-3p	7
miR-200c-3p	3
miR-200c-3p	5	34
miR-21-5p	4
miR-21-5p	4
miR-21-5p	6
mir-21-5p	1
miR-21-5p	1
miR-21-5p	4	20
miR-22-3p	7
miR-22-3p	5
miR-22-3p	4
miR-22-3p	7
miR-22-3p	5
miR-22-3p	10
miR-22-3p	10
miR-22-3p	10
miR-22-3p	9
miR-22-3p	3
miR-22-3p	9
miR-22-3p	4
miR-22-3p	10	93
miR-223-5p	5	5
miR-24-3p	2	2
miR-26a-1-3p	4
miR-26a-2-3p	9
miR-26a-5p	2
miR-26a-5p	5
miR-26a-5p	1
miR-26a-5p	7
miR-26a-5p	5	33
miR-27b-3p	3	3
miR-2861	8
miR-2861	9	17
miR-29a-3p	8
miR-29a-3p	6
miR-29a-3p	6
miR-29c-3p	9
miR-29c-3p	8	37
miR-30a-3p	1
miR-30a-5p	2
miR-30a-5p	8
miR-30a-5p	2
miR-30a-5p	1
miR-30a-5p	2
miR-30a-5p	8
miR-30a-5p	2
miR-30a-5p	3
miR-30a-5p	6
miR-30a-5p	2
miR-30a-5p	9
miR-30a-5p	8
miR-30a-5p	6
miR-30a-5p	7
miR-30b-5p	4
miR-30b-5p	4
miR-30b-5p	2
miR-30d	3
miR-30d	3
miR-30d-5p	1
miR-30d-5p	2
miR-30d-5p	3
miR-30d-5p	4
miR-30d-5p	1
miR-30d-5p	10
miR-30d-5p	7
mir-30d-5p	5
miR-30d-5p	8
miR-30d-5p	6
miR-30d-5p	4
miR-30d-5p	6
miR-30d-5p	9
miR-30d-5p	8	157
miR-3197	9
miR-3197	6	15
miR-320-3p	8
miR-320-3p	8
miR-320a	6
miR-320a-3p	2	24
miR-335-3p	10
miR-335-3p	8	18
miR-375	4
miR-375	5
miR-375	5
miR-375	2	16
miR-378	9
miR-378-3p	7
miR-378-3p	3
miR-378-3p	7
miR-378-3p	1
miR-378a-3p	5
miR-378a-3p	3
miR-378a-5p	10
miR-378c	2
miR-378g	1	48
miR-423-5p	5	5
miR-4271	10
miR-4271	8	18
miR-483-5p	2	2
miR-509-5p	7
miR-509-5p	10	17
miR-515-5p	6	6
miR-518e	7	7
miR-5196-3p	4	4
miR-524-5p	6	6
miR-564	6	6
miR-580	2	2
miR-595	3	3
miR-6073	9
miR-6073	10
miR-6073	9
miR-6073	10	38
miR-6126	5
miR-6126	4	9
miR-6131	7
miR-6131	5	12
miR-671-5p	4	4
miR-6727-5p	2	2
miR-6741-5p	4
miR-6741.5p	3	7
miR-6752-5p	6
miR-6752-5p	7	13
miR-6803-5p	3	3
miR-6804-5p	7	7
miR-873	3	3
miR-92a-3p	3
miR-92a-3p	1	4
miR-99a-5p	7
miR-99a-5p	4
miR-99a-5p	7
miR-99a-5p	4
miR-99b-5p	5	27

## Sheet: Table S3
miRNA	Score
let-7-5p	176
miR-30-5p	157
miR-148a-3p	155
miR-141-3p + 200a-3p	102
miR-22-3p	93
miR-181-5p	77
miR-146b-5p	66
miR-378	48
miR-6073	38
miR-29-3p	37
miR-200b/c-3p	34
miR-26a-5p	33
miR-182-5p	28
miR-99b-5p	27
miR-320a-3p	24
miR-21-5p	20
miR-335-3p	18
miR-4271	18
miR-2861	17
miR-509-5p	17
miR-375	16
miR-3197	15
miR-1260b	13
miR-6752-5p	13
miR-6131	12
miR-6126	9
miR-191-5p	8
mir-125a-5p	7
miR-518e	7
miR-6741-5p	7
miR-6804-5p	7
miR-515-5p	6
miR-524-5p	6
miR-564	6
miR-137	5
miR-223-5p	5
miR-423-5p	5
mir-103a-3p	4
miR-5196-3p	4
miR-671-5p	4
miR-92a-3p	4
miR-27b-3p	3
miR-595	3
miR-6803-5p	3
miR-873	3
miR-184	2
miR-193b-3p	2
miR-24-3p	2
miR-483-5p	2
miR-580	2
miR-6727-5p	2
miR-130a	1
miR-149-3p	1
miR-186	1

## Sheet: Table S4
miRNA	Score	Total score
let-7a-2-5p & 3-5p	5
let-7a-5p	5
let-7a-5p	1
let-7a-5p	6
let-7a-5p	4
let-7a-5p	1
let-7a-5p	8
let-7a-5p	9
let-7a-5p	5
let-7a-5p	2
let-7a-5p	2
let-7a-5p	10
let-7a-5p	5	63
let-7b-5p	2
let-7b-5p	3
let-7b-5p	2
let-7b-5p	3
let-7b-5p	9
let-7b-5p	3
let-7b-5p	7
let-7b-5p	7
let-7b-5p	7
let-7b-5p	5	48
let-7f-5p	10
let-7f-1-5p & 2-3p	8
let-7f-5p	10
let-7f-5p	10
let-7f-5p	3
let-7f-5p	6
let-7f-5p	4
let-7f-5p	7
let-7f-5p	1	59
let-7g-5p	2
let-7g.5p	4	6
mir-103a-3p	4	4
mir-125a-5p	7	7
miR-1260a	5	5
miR-1260b	8	8
miR-130a	1	1
miR-137	5	5
miR-141-3p	3
miR-141-3p	8
miR-141-3p	7
miR-141-3p	6
miR-141-3p	3
miR-141-3p	4
miR-141-3p	9
miR-141-3p	4
miR-141-3p	10
miR-141-3p	9	63
miR-146b-5p	6
miR-146b-5p	6
miR-146b-5p	3
miR-146b-5p	1
miR-146b-5p	6
miR-146b-5p	6
miR-146b-5p	2
miR-146b-5p	1
mir-146b-5p	7
miR-146b-5p	6
miR-146b-5p	7
miR-146b-5p	2
miR-146b-5p	10
miR-146b-5p	3	66
miR-148a-3p	8
miR-148a-3p	10
miR-148a-3p	9
miR-148a-3p	7
miR-148a-3p	6
miR-148a-3p	10
miR-148a-3p	9
miR-148a-3p	9
miR-148a-3p	8
miR-148a-3p	9
mir-148a-3p	10
miR-148a-3p	10
miR-148a-3p	10
miR-148a-3p	10
miR-148a-3p	9
miR-148a-3p	10
miR-148a-3p	4
miR-148a-3p	6
miR-148a-3p	1	155
miR-149-3p	1	1
miR-181a-5p	9
miR-181a-5p	8
miR-181a-5p	8
miR-181a-5p	7
miR-181a-5p	9
miR-181a-5p	8
miR-181a-5p	8
miR-181a-5p	3	60
miR-181d	8
miR-181d	9	17
miR-182-5p	6
miR-182-5p	9
miR-182-5p	9
miR-182-5p	1
miR-182-5p	3	28
miR-184	1
miR-184	1	2
miR-186	1	1
miR-191-5p	1
miR-191-5p	4
miR-191-5p	1
miR-191-5p	2	8
miR-193b-3p	2	2
miR-200a	5
miR-200a	5
miR-200a-3p	8
miR-200a-3p	6
miR-200a-3p	5
miR-200a-3p	3
miR-200a-3p	2
miR-200a-5p	5	39
miR-200b-3p	10
miR-200b-3p	1	11
mir-200c-3p	8
miR-200c-3p	7
miR-200c-3p	3
miR-200c-3p	5	23
miR-21-5p	4
miR-21-5p	4
miR-21-5p	6
mir-21-5p	1
miR-21-5p	1
miR-21-5p	4	20
miR-22-3p	7
miR-22-3p	5
miR-22-3p	4
miR-22-3p	7
miR-22-3p	5
miR-22-3p	10
miR-22-3p	10
miR-22-3p	10
miR-22-3p	9
miR-22-3p	3
miR-22-3p	9
miR-22-3p	4
miR-22-3p	10	93
miR-223-5p	5	5
miR-24-3p	2	2
miR-26a-1-3p	4
miR-26a-2-3p	9
miR-26a-5p	2
miR-26a-5p	5
miR-26a-5p	1
miR-26a-5p	7
miR-26a-5p	5	33
miR-27b-3p	3	3
miR-2861	8
miR-2861	9	17
miR-29a-3p	8
miR-29a-3p	6
miR-29a-3p	6	20
miR-29c-3p	9
miR-29c-3p	8	17
miR-30a-3p	1
miR-30a-5p	2
miR-30a-5p	8
miR-30a-5p	2
miR-30a-5p	1
miR-30a-5p	2
miR-30a-5p	8
miR-30a-5p	2
miR-30a-5p	3
miR-30a-5p	6
miR-30a-5p	2
miR-30a-5p	9
miR-30a-5p	8
miR-30a-5p	6
miR-30a-5p	7	67
miR-30b-5p	4
miR-30b-5p	4
miR-30b-5p	2	10
miR-30d	3
miR-30d	3
miR-30d-5p	1
miR-30d-5p	2
miR-30d-5p	3
miR-30d-5p	4
miR-30d-5p	1
miR-30d-5p	10
miR-30d-5p	7
mir-30d-5p	5
miR-30d-5p	8
miR-30d-5p	6
miR-30d-5p	4
miR-30d-5p	6
miR-30d-5p	9
miR-30d-5p	8	80
miR-3197	9
miR-3197	6	15
miR-320-3p	8
miR-320-3p	8	16
miR-320a	6
miR-320a-3p	2	8
miR-335-3p	10
miR-335-3p	8	18
miR-375	4
miR-375	5
miR-375	5
miR-375	2	16
miR-378	9
miR-378-3p	7
miR-378-3p	3
miR-378-3p	7
miR-378-3p	1	27
miR-378a-3p	5
miR-378a-3p	3
miR-378a-5p	10	18
miR-378c	2	2
miR-378g	1	1
miR-423-5p	5	5
miR-4271	10
miR-4271	8	18
miR-483-5p	2	2
miR-509-5p	7
miR-509-5p	10	17
miR-515-5p	6	6
miR-518e	7	7
miR-5196-3p	4	4
miR-524-5p	6	6
miR-564	6	6
miR-580	2	2
miR-595	3	3
miR-6073	9
miR-6073	10
miR-6073	9
miR-6073	10	38
miR-6126	5
miR-6126	4	9
miR-6131	7
miR-6131	5	12
miR-671-5p	4	4
miR-6727-5p	2	2
miR-6741-5p	4
miR-6741-5p	3	7
miR-6752-5p	6
miR-6752-5p	7	13
miR-6803-5p	3	3
miR-6804-5p	7	7
miR-873	3	3
miR-92a-3p	3
miR-92a-3p	1	4
miR-99a-5p	7
miR-99a-5p	4
miR-99a-5p	7
miR-99a-5p	4	22
miR-99b-5p	5	5

## Sheet: Table S5
miRNA	Score
miR-148a-3p	155
miR-22-3p	93
miR-30d-5p	80
miR-30a-5p	67
miR-146b-5p	66
let-7a-5p	63
miR-141-3p	63
miR-181a-5p	60
let-7f-5p	59
let-7b-5p	48
miR-200a-5p	39
miR-6073	38
miR-26a-5p	33
miR-182-5p	28
miR-378-3p	27
miR-200c-3p	23
miR-99a-5p	22
miR-21-5p	20
miR-29a-3p	20
miR-335-3p	18
miR-378a-5p	18
miR-4271	18
miR-181d	17
miR-2861	17
miR-29c-3p	17
miR-509-5p	17
miR-320-3p	16
miR-375	16
miR-3197	15
miR-6752-5p	13
miR-6131	12
miR-200b-3p	11
miR-30b-5p	10
miR-6126	9
miR-1260b	8
miR-191-5p	8
miR-320a-3p	8
mir-125a-5p	7
miR-518e	7
miR-6741-5p	7
miR-6804-5p	7
let-7g.5p	6
miR-515-5p	6
miR-524-5p	6
miR-564	6
miR-1260a	5
miR-137	5
miR-223-5p	5
miR-423-5p	5
miR-99b-5p	5
mir-103a-3p	4
miR-5196-3p	4
miR-671-5p	4
miR-92a-3p	4
miR-27b-3p	3
miR-595	3
miR-6803-5p	3
miR-873	3
miR-184	2
miR-193b-3p	2
miR-24-3p	2
miR-378c	2
miR-483-5p	2
miR-580	2
miR-6727-5p	2
miR-186	1
miR-378g	1
miR-130a	1
miR-149-3p	1

## Sheet: Table S6
A4GNT
AAK1
AAR2
ABCA1
ABCB10
ABCB6
ABCB7
ABCB9
ABCC10
ABCC5
ABCD3
ABCE1
ABHD17C
ABHD4
ABHD5
ABHD6
ABI2
ABI3BP
ABL1
ABL2
AC006486.1
AC007375.1
AC008443.1
AC010441.1
AC012215.1
AC023632.1
AC068987.1
AC104472.1
AC135178.1
AC140061.12
ACAP2
ACAP3
ACE2
ACER2
ACER3
ACKR2
ACLY
ACO1
ACOT7
ACPL2
ACPP
ACSBG1
ACSL6
ACTA2
ACTC1
ACTN1
ACTR3C
ACVR1
ACVR1B
ACVR1C
ACVR2A
ACVR2B
ACYP1
ACYP2
ADA
ADAM10
ADAM11
ADAM12
ADAM15
ADAM17
ADAM19
ADAM22
ADAM9
ADAMTS1
ADAMTS10
ADAMTS14
ADAMTS15
ADAMTS17
ADAMTS18
ADAMTS2
ADAMTS3
ADAMTS5
ADAMTS7
ADAMTS8
ADAMTS9
ADAT2
ADCY2
ADD3
ADIPOR2
ADNP
ADO
ADRA1D
ADRA2A
ADRB1
ADRB2
ADRB3
AEBP2
AEN
AFAP1L2
AFF2
AFTPH
AGFG1
AGFG2
AGO1
AGO3
AGO4
AGPAT4
AGPAT6
AGPAT9
AHCTF1
AHDC1
AHR
AIDA
AIFM1
AIM1
AK2
AK3
AKAP1
AKAP10
AKAP13
AKAP5
AKAP6
AKIRIN1
AKT3
AL021546.6
AL589765.1
AL626787.1
ALCAM
ALG2
ALKBH1
ALS2
AMER1
AMER3
AMFR
AMMECR1
AMMECR1L
AMOT
AMOTL2
AMT
ANGPTL2
ANKFY1
ANKHD1
ANKHD1-EIF4EBP3
ANKRA2
ANKRD13A
ANKRD13B
ANKRD13C
ANKRD17
ANKRD27
ANKRD46
ANKRD52
ANKS4B
ANLN
ANO4
ANP32B
ANP32E
AP1AR
AP1G1
AP1S1
AP1S2
AP1S3
AP2A1
AP3S1
AP4E1
AP5S1
APBA1
APBB2
APBB3
APOO
APPBP2
APPL1
AQP11
AQP4
ARF4
ARF5
ARF6
ARFGEF1
ARFIP1
ARG2
ARGLU1
ARHGAP19
ARHGAP19-SLIT1
ARHGAP20
ARHGAP21
ARHGAP28
ARHGAP6
ARHGEF12
ARHGEF15
ARHGEF18
ARHGEF26
ARHGEF3
ARHGEF38
ARHGEF7
ARID3A
ARID3B
ARID4A
ARID4B
ARIH1
ARIH2
ARL1
ARL10
ARL15
ARL2BP
ARL4A
ARL4C
ARL4D
ARL5A
ARL6IP1
ARL6IP6
ARL8B
ARNT2
ARPC5
ARPP19
ARRB1
ARRDC3
ARRDC4
ARSJ
ARVCF
ASAH2
ASAH2B
ASAH2C
ASAP1
ASB3
ASB6
ASCL1
ASF1A
ASPH
ASXL3
ATAD2B
ATF1
ATF5
ATG12
ATG16L1
ATG4D
ATG5
ATG9A
ATL2
ATP11A
ATP1B1
ATP2A2
ATP2B2
ATP2B4
ATP5J2-PTCD1
ATP6AP2
ATP7A
ATP8A1
ATP8B4
ATPAF1
ATXN1
ATXN1L
ATXN7L1
ATXN7L3
ATXN7L3B
AVEN
AZIN1
B3GALT1
B3GAT1
B3GNT1
B3GNT2
B3GNT5
B3GNT7
B4GALT1
B4GALT5
B4GALT6
BACE1
BACE2
BACH1
BACH2
BAG1
BAG4
BAG5
BAG6
BAHD1
BAI3
BAK1
BAP1
BARHL2
BASP1
BATF3
BAZ2B
BBC3
BBX
BCAP29
BCAT1
BCL11B
BCL2
BCL2L1
BCL2L11
BCL2L2
BCL7A
BCL7B
BCL9
BCL9L
BCLAF1
BCOR
BCORL1
BDKRB2
BDP1
BEAN1
BECN1
BEGAIN
BEND3
BEND4
BEND7
BHLHE40
BHLHE41
BICC1
BICD1
BIN1
BIN3
BIRC6
BLMH
BLOC1S1
BLOC1S5
BLOC1S6
BMF
BMP1
BMP2
BMP3
BMP5
BNC1
BNC2
BRD1
BRD3
BRI3BP
BRMS1L
BRPF1
BRSK2
BRWD3
BSND
BTAF1
BTBD10
BTBD3
BTBD7
BTBD9
BTF3L4
BTG1
BTG2
BZW1
BZW2
C10orf11
C10orf25
C11orf30
C11orf44
C11orf57
C11orf84
C11orf87
C12orf79
C15orf27
C15orf39
C15orf41
C16orf52
C16orf70
C16orf72
C16orf87
C17orf103
C17orf58
C17orf78
C17orf85
C18orf21
C18orf25
C19orf47
C19orf70
C1GALT1
C1orf21
C1orf226
C1orf95
C1QTNF6
C20orf112
C20orf194
C21orf33
C21orf91
C2CD5
C2ORF15
C2orf69
C2orf88
C2orf91
C3orf52
C3orf58
C4orf19
C4orf29
C4orf32
C5orf15
C5orf24
C5orf30
C5orf51
C6orf120
C6orf211
C6orf62
C6orf89
C7orf41
C7orf43
C7orf60
C7orf71
C7orf73
C8orf4
C8orf44-SGK3
C8orf58
C9orf41
C9orf72
CA10
CA3
CA7
CABP7
CACFD1
CACHD1
CACNA1A
CACNA1I
CACNB4
CACNG3
CACNG4
CACUL1
CADM2
CADM3
CALB2
CALCR
CALM1
CALM3
CALN1
CALR
CALU
CAMK1D
CAMK2A
CAMK2D
CAMK2G
CAMK2N1
CAMK2N2
CAMK4
CAMKK1
CAMKK2
CAMSAP2
CAMTA2
CAND1
CANT1
CANX
CAPN1
CAPN3
CAPN5
CAPN7
CAPRIN1
CAPRIN2
CAPZA1
CARD10
CARD11
CARF
CARS
CASC4
CASK
CASKIN1
CASP10
CASP3
CASP5
CASP7
CASZ1
CAT
CATSPERG
CAV2
CAV3
CBFA2T3
CBFB
CBL
CBLB
CBX2
CBX3
CBX4
CBX5
CBX6
CBX7
CCAR1
CCDC117
CCDC141
CCDC144A
CCDC148
CCDC149
CCDC152
CCDC178
CCDC43
CCDC6
CCDC67
CCDC71
CCDC71L
CCDC80
CCDC82
CCDC85A
CCDC97
CCL3
CCL3L1
CCL3L3
CCL7
CCL8
CCND1
CCND2
CCNE2
CCNF
CCNJ
CCNJL
CCNK
CCNL2
CCNT2
CCNY
CCNYL1
CCR7
CCSAP
CCSER1
CCT6A
CD163
CD200R1
CD207
CD226
CD276
CD4
CD69
CD80
CD86
CDC14A
CDC20B
CDC25A
CDC25B
CDC34
CDC37L1
CDC42
CDC42BPA
CDC42EP3
CDC42SE1
CDC7
CDCA4
CDCA7
CDCA8
CDH11
CDH20
CDH22
CDH7
CDK13
CDK14
CDK17
CDK19
CDK2
CDK5R1
CDK6
CDK8
CDKL2
CDKN1A
CDKN1B
CDKN2AIP
CDON
CDV3
CDX2
CDYL
CEBPD
CEBPG
CECR2
CECR6
CELF2
CELF3
CELF6
CELSR3
CENPB
CENPV
CEP135
CEP164
CEP41
CEP55
CEP63
CEP76
CEP97
CERCAM
CERK
CERS5
CERS6
CFDP1
CFL2
CGNL1
CHD1
CHD2
CHD7
CHD9
CHFR
CHIC1
CHIC2
CHIT1
CHL1
CHMP4B
CHP1
CHRD
CHRDL1
CHRNA7
CHST1
CHST2
CHST3
CHST9
CHSY1
CHSY3
CHUK
CIAO1
CIITA
CILP2
CISH
CITED2
CKAP4
CKLF
CLASP1
CLASP2
CLCF1
CLCN5
CLCN6
CLDN12
CLEC2L
CLIC4
CLIP2
CLK2
CLN8
CLOCK
CLP1
CLPX
CLRN1
CLVS1
CLVS2
CMPK1
CNEP1R1
CNKSR2
CNKSR3
CNN3
CNNM2
CNOT6
CNOT7
CNOT8
CNR1
CNTFR
CNTN4
CNTRL
CNTROB
COIL
COL11A1
COL13A1
COL14A1
COL15A1
COL16A1
COL19A1
COL1A1
COL1A2
COL21A1
COL22A1
COL24A1
COL25A1
COL27A1
COL2A1
COL3A1
COL4A1
COL4A2
COL4A3
COL4A3BP
COL4A4
COL4A5
COL4A6
COL5A1
COL5A2
COL5A3
COL6A2
COL6A3
COL7A1
COL8A1
COL9A1
COL9A3
COMMD2
COPS7B
COPS8
CORO1C
COTL1
CPA4
CPD
CPEB1
CPEB2
CPEB3
CPEB4
CPED1
CPM
CPNE2
CPNE8
CPOX
CPS1
CPSF4
CPSF7
CPT1A
CRCT1
CREB5
CREBRF
CREBZF
CRIM1
CRIP2
CRISPLD1
CRK
CRKL
CRLF3
CRMP1
CRTAP
CRY2
CS
CSAD
CSF1
CSF1R
CSF3
CSGALNACT2
CSNK1A1
CSPG4
CSRNP3
CTD-2140B24.4
CTD-2228K2.5
CTD-2510F5.6
CTDSPL
CTDSPL2
CTHRC1
CTIF
CTNNBIP1
CTNND1
CTNND2
CTNS
CTPS1
CTSA
CTTNBP2NL
CUEDC1
CUL2
CUL4A
CUL5
CX3CL1
CXorf23
CXorf36
CXXC5
CYB561
CYB561D1
CYB5R4
CYCS
CYP19A1
CYP24A1
CYP46A1
CYR61
CYSLTR1
CYTH1
CYTH3
CYYR1
DAAM2
DAB1
DACT1
DAGLA
DAPK1
DAW1
DBF4
DCAF12
DCAF12L1
DCAF15
DCAF16
DCBLD1
DCBLD2
DCLK3
DCP2
DCTN6
DCUN1D1
DCUN1D2
DCUN1D3
DCUN1D4
DCX
DDAH1
DDI2
DDIT4
DDX19A
DDX19B
DDX26B
DDX3Y
DDX5
DDX52
DDX6
DEDD
DEK
DENND2C
DENND4C
DENND6A
DEPTOR
DERL1
DESI2
DEXI
DGKA
DGKD
DGKE
DGKH
DGKZ
DHRS13
DHTKD1
DHX36
DHX57
DIABLO
DIAPH2
DIP2B
DIP2C
DIRAS2
DKFZP779J2370
DKK3
DLC1
DLG2
DLG5
DLGAP1
DLGAP2
DLGAP4
DLL4
DLST
DMP1
DMPK
DMRTA2
DMWD
DMXL1
DMXL2
DNAJA4
DNAJB11
DNAJB12
DNAJB4
DNAJB5
DNAJB9
DNAJC1
DNAJC13
DNAJC16
DNAJC25
DNAJC25-GNG10
DNAJC27
DNAJC3
DNAJC5
DNM3
DNMT1
DNMT3A
DNMT3B
DNPEP
DOC2A
DOCK3
DOCK4
DOCK6
DOCK7
DOLPP1
DOT1L
DPF2
DPH1
DPH3
DPM2
DPP10
DPP3
DPP4
DPY19L1
DPY30
DPYSL2
DPYSL3
DPYSL5
DR1
DRAM1
DRD1
DRGX
DRP2
DSC2
DSTYK
DTNA
DTWD2
DTX2
DTX4
DUSP1
DUSP10
DUSP13
DUSP16
DUSP2
DUSP22
DUSP3
DUSP4
DUSP6
DUSP9
DYNC1LI2
DYNLL2
DYNLT1
DYRK1A
DYRK1B
DZIP1
E2F2
E2F3
E2F5
E2F6
E2F7
EAF1
EDEM1
EDEM3
EDN1
EDNRA
EEA1
EED
EEF2K
EFHD2
EFNA1
EFNA5
EFNB2
EFR3A
EGFR
EGLN1
EGLN2
EGR3
EHD2
EIF2S1
EIF3J
EIF4A2
EIF4E2
EIF4E3
EIF4EBP2
EIF4EBP3
EIF4G2
EIF4G3
ELAVL2
ELAVL4
ELF2
ELF4
ELF5
ELK3
ELL2
ELMO1
ELMOD1
ELMOD2
ELMSAN1
ELN
ELOVL4
ELOVL5
ELOVL6
EMB
EMILIN3
EML1
EML5
EML6
EMP1
EMP2
EMX2
EN1
ENAH
ENHO
ENO1
ENPP2
ENPP5
ENSA
ENTHD2
ENTPD7
EOGT
EOMES
EP300
EPAS1
EPB41
EPB41L2
EPC1
EPC2
EPDR1
EPG5
EPGN
EPHA2
EPHA3
EPHA4
EPHA7
EPN1
EPN2
EPS15
EPS8
EPT1
ERBB3
ERC1
ERC2
ERCC4
ERG
ERGIC1
ERGIC2
ERI1
ERI2
ERLEC1
ERLIN1
ERLIN2
ERO1L
ERP29
ERRFI1
ESCO1
ESM1
ESPL1
ESR1
ESRRG
ESYT2
ETNK2
ETS1
ETV1
ETV3
ETV4
EVI2A
EVI5
EVI5L
EVX2
EXOC5
EXOC7
EXOSC3
EXTL2
EYA2
EYA3
EZH1
F11R
F3
FAM101B
FAM103A1
FAM104A
FAM109A
FAM109B
FAM110B
FAM117A
FAM118A
FAM118B
FAM133A
FAM135A
FAM13B
FAM13C
FAM160A1
FAM160A2
FAM160B1
FAM160B2
FAM161A
FAM167A
FAM168B
FAM169A
FAM178A
FAM179B
FAM184A
FAM184B
FAM188A
FAM189A1
FAM193B
FAM19A2
FAM210A
FAM214A
FAM214B
FAM217B
FAM219A
FAM21A
FAM21B
FAM21C
FAM21D
FAM220A
FAM222B
FAM26E
FAM3C
FAM43A
FAM46A
FAM49A
FAM49B
FAM53C
FAM57B
FAM65B
FAM72B
FAM72D
FAM73B
FAM81A
FAM83F
FAM84B
FAM89B
FAM8A1
FAM91A1
FAM96A
FANCF
FAP
FAS
FASLG
FAXC
FBN1
FBN3
FBRS
FBXL14
FBXL17
FBXL19
FBXL2
FBXO28
FBXO30
FBXO32
FBXO33
FBXO34
FBXO41
FBXO45
FBXO46
FBXW2
FBXW7
FBXW9
FEM1B
FERMT2
FEZ2
FGD4
FGD6
FGF11
FGF20
FGFR1OP
FHDC1
FHOD1
FIGN
FKBP14
FKBP1A
FKBP3
FKBP4
FKBP5
FKRP
FLI1
FLII
FLJ00418
FLJ20373
FLOT2
FLT1
FLVCR1
FMN1
FMNL2
FMO2
FMR1
FN1
FNBP1L
FNBP4
FNDC3A
FNDC3B
FNIP1
FNIP2
FOS
FOSL2
FOXA1
FOXA2
FOXB1
FOXC1
FOXD1
FOXF1
FOXG1
FOXJ1
FOXJ2
FOXJ3
FOXK2
FOXN2
FOXO3
FOXP1
FOXP2
FRAS1
FRAT2
FREM2
FRK
FRMD4B
FRMD6
FRMPD1
FRS2
FRZB
FSCN1
FSD2
FSTL1
FTL
FUBP1
FUBP3
FUCA1
FUS
FUT9
FXR1
FXR2
FZD3
FZD4
FZD5
G6PC
GAB1
GABBR2
GABPA
GABRA1
GABRA4
GABRA5
GABRA6
GABRB1
GADD45A
GAL3ST1
GALC
GALE
GALNT1
GALNT15
GALNT2
GALNT3
GALNT4
GALNT7
GALR1
GAN
GAP43
GAPVD1
GAS1
GAS7
GATA4
GATA5
GATA6
GATC
GATM
GATSL2
GBA
GCLC
GCNT4
GDF6
GDNF
GDPD1
GEMIN2
GEMIN7
GFPT2
GGCT
GHITM
GHR
GHRHR
GID8
GIPC1
GIT2
GJA1
GJA9
GJC1
GJD2
GK5
GLB1L
GLCCI1
GLDC
GLDN
GLI3
GLIPR2
GLIS2
GLIS3
GLRX
GLRX5
GLUD1
GLUD2
GMFB
GMNC
GMPS
GNA13
GNAI1
GNAI2
GNAL
GNAO1
GNAQ
GNG10
GNG12
GNG2
GNG5
GNPDA1
GNPTAB
GNPTG
GNS
GOLGA1
GOLGA4
GOLGA7
GOLT1A
GOSR1
GOT2
GPAM
GPATCH2
GPATCH3
GPATCH8
GPBP1
GPC2
GPCPD1
GPD1L
GPD2
GPM6A
GPR107
GPR116
GPR12
GPR125
GPR132
GPR137
GPR137C
GPR146
GPR150
GPR156
GPR157
GPR158
GPR161
GPR26
GPR27
GPR37
GPR50
GPR6
GPR61
GPR63
GPR75-ASB3
GPR85
GPRC5C
GPX7
GRAMD2
GRAP2
GRB10
GRB2
GREB1L
GRHL2
GRIA2
GRID2
GRID2IP
GRIK2
GRIN2B
GRIN3A
GRIP1
GRM5
GRPEL2
GRSF1
GSG1
GSG1L
GSKIP
GSTA4
GTF2E1
GTF2H1
GTF2I
GTPBP2
GUCY1A3
GXYLT1
GYG2
H2AFX
H2AFY
H2AFZ
H3F3B
H3F3C
HABP4
HAND1
HAPLN1
HAPLN3
HAS2
HAS3
HBEGF
HBP1
HCAR2
HCAR3
HCN1
HDAC4
HDDC2
HDGF
HDHD2
HDX
HECTD1
HECTD2
HECW2
HELZ
HEPHL1
HERPUD2
HEXIM1
HEY2
HEYL
HGF
HIAT1
HIATL1
HIC1
HIC2
HIF1AN
HIF3A
HIP1
HIPK2
HIPK3
HIVEP1
HK2
HLA-DQB1
HLA-DQB2
HLF
HLX
HMBOX1
HMBS
HMCN1
HMG20A
HMGA1
HMGA2
HMGB2
HMGB3
HMGCR
HMGCS1
HMGN3
HNF4G
HNRNPA1
HNRNPA3
HNRNPD
HNRNPF
HNRNPH1
HNRNPU
HOMER1
HOOK1
HOOK3
HOXA1
HOXA11
HOXA4
HOXA9
HOXB1
HOXB4
HOXB8
HOXC11
HOXC13
HOXC8
HOXD1
HPS4
HRK
HS2ST1
HS3ST1
HS3ST3A1
HS3ST3B1
HS6ST1
HSP90B1
HSPA12A
HSPA13
HSPA4L
HSPA9
HSPE1-MOB4
HTR1E
HTR4
HTR6
HTR7
HTRA3
IAH1
ICMT
ICOS
ICOSLG
ID1
IDH1
IDH2
IDS
IER5
IFFO1
IFFO2
IFI30
IFNG
IGDCC3
IGDCC4
IGF1R
IGF2BP1
IGF2BP2
IGF2BP3
IGLON5
IGSF1
IGSF11
IGSF6
IKBKAP
IKBKB
IKBKE
IKZF2
IKZF4
IL10
IL10RB
IL13
IL13RA1
IL17RD
IL1A
IL1RAP
IL1RAPL2
IL2RA
IL31
IL6ST
IMMP2L
IMPDH1
IMPG1
IMPG2
INA
ING2
ING5
INHBB
INO80
INO80D
INO80E
INPP5A
INSIG1
INSIG2
INSR
INSRR
INTS8
IP6K3
IPO5
IPO7
IPO8
IPO9
IPPK
IQCB1
IQCG
IQCJ-SCHIP1
IRAK1
IREB2
IRF5
IRG1
IRGQ
IRS1
IRS2
IRX4
ISG20L2
ISL1
ISLR
ISLR2
ISM1
ITFG3
ITGA10
ITGA11
ITGA2
ITGA4
ITGA5
ITGA6
ITGA8
ITGA9
ITGB1
ITGB3
ITGB3BP
ITGB8
ITM2B
ITPK1
ITSN1
ITSN2
JAK1
JAKMIP2
JAKMIP3
JARID2
JAZF1
JDP2
JHDM1D
JKAMP
JMY
JPH3
JPH4
JUN
JUNB
KANK1
KAT5
KAT6A
KAT6B
KAT7
KATNAL1
KATNBL1
KBTBD4
KBTBD6
KCNA4
KCNA6
KCNC1
KCNC3
KCND1
KCND3
KCNE1L
KCNIP2
KCNJ11
KCNJ2
KCNJ3
KCNJ6
KCNK10
KCNK12
KCNK6
KCNQ4
KCNRG
KCNV1
KCTD10
KCTD15
KCTD16
KCTD17
KCTD20
KCTD21
KCTD3
KCTD5
KCTD8
KDELC1
KDM2B
KDM3A
KDM4B
KDM5A
KDM5B
KDM5C
KDM6B
KDR
KDSR
KEAP1
KHDRBS1
KHDRBS2
KHDRBS3
KHNYN
KIAA0040
KIAA0087
KIAA0101
KIAA0195
KIAA0226
KIAA0226L
KIAA0232
KIAA0355
KIAA0408
KIAA0895
KIAA1024
KIAA1045
KIAA1161
KIAA1199
KIAA1211L
KIAA1239
KIAA1324L
KIAA1429
KIAA1430
KIAA1432
KIAA1468
KIAA1522
KIAA1549
KIAA1549L
KIAA1875
KIAA1958
KIAA2018
KIAA2022
KIAA2026
KIF13A
KIF17
KIF26A
KIF26B
KIF2A
KIF3A
KIF3B
KIF5A
KIF5B
KIRREL3
KIT
KLF10
KLF11
KLF12
KLF15
KLF4
KLF5
KLF6
KLF7
KLF9
KLHDC10
KLHDC2
KLHDC3
KLHDC8B
KLHL13
KLHL14
KLHL2
KLHL20
KLHL23
KLHL25
KLHL28
KLHL31
KLHL42
KLHL5
KLHL6
KLHL8
KLK10
KMT2A
KMT2C
KMT2E
KNOP1
KPNA1
KPNA3
KPNA4
KPNA5
KPNB1
KRAS
KRBOX4
KREMEN1
KXD1
LAMA2
LAMA4
LAMC1
LAMTOR1
LAMTOR3
LARGE
LARP1B
LARP4
LARP4B
LAS1L
LASP1
LBH
LBR
LCA5
LCLAT1
LCOR
LDB1
LDLR
LDLRAD3
LDLRAD4
LDOC1L
LENG9
LEP
LEPRE1
LEPROTL1
LFNG
LGALS1
LGI1
LGI3
LGR4
LHFP
LHX1
LHX5
LHX8
LHX9
LIF
LIMCH1
LIMD1
LIMD2
LIMK2
LIN28A
LIN28B
LIN7B
LIN7C
LINGO1
LIPA
LIPH
LIPT2
LMAN1
LMBR1
LMBR1L
LMLN
LMO1
LMO3
LMO7
LMTK2
LMX1A
LNPEP
LONRF1
LOR
LOX
LOXL2
LOXL4
LPAR1
LPAR3
LPCAT2
LPGAT1
LPL
LPP
LPPR1
LPPR4
LRBA
LRCH1
LRFN1
LRFN2
LRIG2
LRIG3
LRP1B
LRP2
LRP4
LRP6
LRRC10B
LRRC16A
LRRC17
LRRC20
LRRC32
LRRC41
LRRC58
LRRC59
LRRC73
LRRC8B
LRRC8D
LRRFIP1
LSM11
LSM14B
LTB4R
LTBP1
LTBR
LUC7L3
LUZP6
LYN
LYPD6
LYPLA1
LYRM1
LYRM2
LYSMD1
LYSMD2
LYSMD3
LYVE1
LZIC
MAB21L1
MACROD2
MAF
MAF1
MAFB
MAFG
MAGED4
MAGED4B
MAGI2
MAGOHB
MALL
MAMDC2
MAML1
MAN1A2
MANEAL
MAP2K1
MAP2K4
MAP2K7
MAP3K1
MAP3K12
MAP3K13
MAP3K19
MAP3K2
MAP3K3
MAP3K4
MAP3K5
MAP3K9
MAP4K3
MAP4K4
MAP6D1
MAP7D1
MAPK1
MAPK10
MAPK14
MAPK6
MAPRE1
MAPRE2
MARCH1
MARCH2
MARCH3
MARCH4
MARCH6
MARCH7
MARCH9
MARCKS
MARK1
MARS2
MAT2A
MATR3
MAU2
MAX
MAZ
MB21D2
MBD5
MBLAC2
MBNL1
MBNL2
MBNL3
MBOAT1
MBOAT2
MBTD1
MBTPS2
MCFD2
MCL1
MCM3AP
MCMBP
MDFI
MDFIC
MDGA2
MDM1
MDM4
MECOM
MECP2
MED12L
MED19
MED26
MED28
MED6
MED8
MEF2D
MEGF11
MEGF6
MEGF9
MEIS1
MEIS2
MELK
MEOX2
MESDC1
MEST
METAP1
METAP2
METTL4
MEX3A
MEX3B
MFAP2
MFAP3
MFAP3L
MFAP5
MFGE8
MFSD11
MFSD4
MFSD7
MGA
MGAT2
MGAT5
MGLL
MIA3
MIB1
MICAL1
MIEF1
MIER1
MIER3
MIF4GD
MINOS1
MINPP1
MIOS
MITF
MKRN3
MLEC
MLF1
MLIP
MLK4
MLLT10
MLLT11
MLLT6
MMD
MMD2
MMP11
MMP15
MMP16
MMS19
MN1
MNT
MNX1
MOB1A
MOB1B
MOB3B
MOB4
MOCS1
MOG
MON2
MOSPD1
MOV10
MPP5
MPP7
MPPED2
MPZL3
MRAS
MROH8
MRPS10
MSANTD3-TMEFF1
MSANTD4
MSI2
MSL1
MSL2
MSN
MST4
MSTN
MTDH
MTF1
MTFR1
MTHFD2
MTHFR
MTMR1
MTMR10
MTMR12
MTMR14
MTMR2
MTMR4
MTMR9
MTPN
MTSS1L
MTTP
MTUS1
MTX3
MUM1L1
MURC
MXD1
MXD3
MXD4
MXI1
MYB
MYBL1
MYBL2
MYCBP
MYCL
MYCN
MYH10
MYL6
MYLK
MYO16
MYO1F
MYO5B
MYRIP
MYT1L
MZT1
N4BP2
N4BP2L1
NAA10
NAA15
NAA20
NAA30
NAA40
NAA50
NAALADL2
NAGPA
NANOS1
NANP
NAP1L1
NAP1L4
NAPB
NARF
NASP
NAT14
NAT8L
NAV1
NAV2
NAV3
NBR1
NCALD
NCEH1
NCKAP5
NCKAP5L
NCKIPSD
NCMAP
NCOA1
NCOA2
NCOA4
NCS1
NDEL1
NDFIP2
NDN
NDNF
NDP
NDST1
NDST2
NECAP1
NEDD1
NEDD4
NEFM
NEGR1
NEK3
NEK7
NEK9
NET1
NEURL4
NEUROD1
NEUROD6
NF2
NFAT5
NFATC2IP
NFATC3
NFIA
NFIB
NFIX
NFYA
NGF
NHLH2
NHLRC2
NHLRC3
NHP2
NHS
NID1
NID2
[truncated: 1,589 more rows]

## Sheet: Table S7
Term	Count	%	PValue	List Total	Pop Hits	Pop Total	Fold Enrichment	Bonferroni	Benjamini	FDR	Genes
hsa04151:PI3K-Akt signaling pathway	119	3.5144713526284703	9.505322725291593E-14	1423	354	8156	1.9267085134850777	3.2026825635966816E-11	2.5340967631128583E-11	1.639267342310395E-11	CSF3, CSF1, IRS1, PPP2R2A, IGF1R, CCND2, CCND1, AKT3, MYB, KDR, PDGFRB, MAP2K1, HGF, MAGI2, TSC1, PRLR, COL4A2, CCNE2, COL4A1, COL4A4, COL4A3, DDIT4, COL4A6, COL4A5, TP53, EPHA2, CSF1R, PDGFB, LPAR1, PIK3R3, TGFA, LPAR3, PIK3R1, FOXO3, EFNA5, HSP90B1, GNG10, BCL2L11, PDGFC, FGF20, MCL1, INSR, FN1, GNG12, EFNA1, COL1A1, CDK6, COL1A2, RHEB, C8ORF44-SGK3, ITGA10, ITGA11, CDK2, COL9A1, BCL2, COL9A3, …
hsa05200:Pathways in cancer	160	4.725339633786178	1.5039149929453165E-13	1423	531	8156	1.7270216367373246	5.0696669084970836E-11	2.5340967631128583E-11	1.639267342310395E-11	RB1, SPI1, KEAP1, ETS1, CRKL, IGF1R, EDNRA, RASSF1, RPS6KA5, FRAT2, CCND2, CCND1, AKT3, EP300, SKP2, PRKACB, IL13RA1, SKP1, PDGFRB, RALBP1, MAP2K1, DAPK1, HGF, MITF, COL4A2, CCNE2, COL4A1, COL4A4, COL4A3, COL4A6, COL4A5, IL6ST, TP53, NOTCH2, CSF1R, MAX, EPAS1, CUL2, TCF7, PDGFB, LPAR1, PIK3R3, TGFA, LPAR3, PIK3R1, HSP90B1, GNG10, BCL2L11, ABL1, FGF20, PMAIP1, PLCG1, RALGDS, STAT5A, WNT10B, FZD3, …
hsa04722:Neurotrophin signaling pathway	55	1.6243354991139987	1.0297011955484036E-12	1423	119	8156	2.6490371271488216	3.470196352495236E-10	1.1566976763327066E-10	7.4824953543184E-11	YWHAE, PRDM4, IRS1, FASLG, PIK3CB, CRKL, IKBKB, RPS6KA5, AKT3, MAP3K5, MAP2K1, PRKCD, GAB1, FRS2, NGF, RHOA, PIK3CA, TRAF6, SOS1, TP53, CRK, SOS2, ZNF274, CAMK2D, CAMK2A, PSEN2, PIK3R3, PSEN1, PIK3R1, FOXO3, RAP1B, CDC42, NRAS, IRAK1, NTF3, ABL1, MAPK1, PLCG1, MAP2K7, SH2B3, CAMK2G, NTRK2, MAP3K3, JUN, MAP3K1, SORT1, PTPN11, MAPK14, MAPK10, CAMK4, BCL2, KRAS, CALM3, GRB2, CALM1
hsa05222:Small cell lung cancer	44	1.299468399291199	6.524634620437134E-11	1423	92	8156	2.7411775489626935	2.19880244012316E-8	5.4630329469964175E-9	3.533950096276614E-9	RB1, ITGB1, CDKN1A, CDKN1B, LAMA2, MAX, LAMA4, PTEN, PIK3R3, LAMC1, PIK3CB, PIK3R1, IKBKB, CCND1, CASP3, AKT3, E2F2, E2F3, BAK1, SKP2, CHUK, GADD45A, ITGA2, FN1, CDK6, COL4A2, TRAF4, PIK3CA, CCNE2, COL4A1, TRAF3, COL4A4, TRAF6, COL4A3, TRAF5, CDK2, COL4A6, BCL2, COL4A5, RARB, CYCS, ITGA6, TP53, BCL2L1
hsa04010:MAPK signaling pathway	97	2.8647371529828707	8.105390129074803E-11	1423	294	8156	1.8910226072157605	2.731517789733573E-8	5.4630329469964175E-9	3.533950096276614E-9	CSF1, IL1RAP, TNF, CRKL, IGF1R, RPS6KA5, AKT3, KDR, PRKACB, MAP3K4, MAP3K5, PDGFRB, MAP2K4, MAP2K1, HGF, CDC25B, CACNB4, TP53, EPHA2, CSF1R, MAX, PDGFB, CACNA1A, TGFA, EFNA5, RAP1B, CACNA1I, PPP3R1, IRAK1, PDGFC, FGF20, MAP2K7, TGFB2, JUN, GADD45A, INSR, NFATC3, GNG12, EFNA1, GRB2, TAB2, MAP3K13, MAP3K12, FLT1, FASLG, ARRB1, DUSP16, IKBKB, PPP3CA, PPP3CB, DUSP10, MECOM, CASP3, DUSP4, DUSP2, DUSP3…
hsa04068:FoxO signaling pathway	54	1.5948021264028351	3.4240293540660215E-10	1423	131	8156	2.362624924227388	1.1538976518732369E-7	1.923163153867082E-8	1.2440639986439879E-8	CDKN1A, CDKN1B, IRS1, PTEN, PRKAG2, IRS2, FASLG, PIK3CB, IGF1R, IKBKB, CCND2, CCND1, AKT3, EP300, SKP2, RAG1, IL10, PRKAB2, MAP2K1, CHUK, SIRT1, TGFBR1, ATG12, TGFBR2, PIK3CA, CAT, SGK3, SGK1, SOS1, SOS2, PRKAA1, PRKAA2, FOXG1, PIK3R3, PIK3R1, FOXO3, EGFR, NRAS, BCL2L11, S1PR1, MAPK1, TGFB2, SMAD4, HOMER1, GADD45A, INSR, STAT3, MAPK14, FBXO32, MAPK10, C8ORF44-SGK3, CDK2, KRAS, GRB2
hsa04510:Focal adhesion	72	2.12640283520378	5.550636997246367E-10	1423	201	8156	2.0530936323302673	1.8705643656247162E-7	2.365547656542937E-8	1.5302355760426122E-8	ITGB1, FLT1, ITGB3, PTEN, PIK3CB, LAMC1, IGF1R, MYLK, CRKL, PPP1CB, CCND2, CCND1, AKT3, KDR, ITGB8, PDGFRB, VAV3, MAP2K1, PPP1R12A, ITGA4, HGF, ACTN1, ITGA2, RHOA, COL2A1, COL4A2, PIK3CA, COL4A1, COL4A4, COL6A2, COL4A3, COL4A6, ITGA8, COL4A5, COL6A3, ITGA6, ITGA5, SOS1, CRK, SOS2, ITGA9, LAMA2, ROCK1, SRC, LAMA4, PDGFB, PIK3R3, PIK3R1, THBS1, THBS4, EGFR, RAP1B, CDC42, RELN, PDGFC, SPP1, MAPK1, V…
hsa05205:Proteoglycans in cancer	73	2.155936207914944	5.615543398321513E-10	1423	205	8156	2.040992064172223	1.8924380096319027E-7	2.365547656542937E-8	1.5302355760426122E-8	ITGB1, CDKN1A, ITGB3, FASLG, PIK3CB, TNF, IGF1R, PPP1CB, CCND1, PLAU, CASP3, AKT3, KDR, PRKACB, VAV3, MAP2K1, PPP1R12A, ARHGEF12, HGF, ITGA2, WNT9B, GAB1, FRS2, WNT9A, RHOA, TIAM1, MRAS, PIK3CA, ITGA5, SOS1, TP53, SOS2, HBEGF, CAMK2D, DDX5, ROCK1, SRC, SDC2, CAMK2A, PIK3R3, PIK3R1, CBL, THBS1, EGFR, SLC9A1, CDC42, NRAS, ERBB3, MAPK1, PLCG1, CAMK2G, WNT10B, TGFB2, FZD3, FZD5, CAV3, FZD4, CAV2, RDX…
hsa05211:Renal cell carcinoma	34	1.004134672179563	5.291290579913282E-9	1423	69	8156	2.8242435352948965	1.7831633565279503E-6	1.960287732426896E-7	1.268079304655974E-7	CDKN1A, EPAS1, CUL2, PDGFB, SLC2A1, PIK3R3, TGFA, PIK3CB, PIK3R1, ETS1, CRKL, RAP1B, CDC42, NRAS, AKT3, MAPK1, EP300, VHL, EGLN1, ARNT2, TGFB2, JUN, MAP2K1, EGLN2, HGF, GAB1, PTPN11, VEGFA, PIK3CA, GRB2, KRAS, SOS1, CRK, SOS2
hsa05210:Colorectal cancer	39	1.151801535735381	6.072551509969702E-9	1423	86	8156	2.599192665348347	2.0464477548109983E-6	1.960287732426896E-7	1.268079304655974E-7	CDKN1A, RALB, TCF7, PIK3R3, TGFA, PIK3CB, PIK3R1, EGFR, BBC3, NRAS, BCL2L11, CCND1, CASP3, AKT3, MAPK1, PMAIP1, BAK1, RALGDS, APPL1, TCF7L2, TGFB2, JUN, MAP2K1, SMAD4, GADD45A, FOS, RHOA, TGFBR1, TGFBR2, MAPK10, PIK3CA, RPS6KB1, BCL2, CYCS, GRB2, KRAS, SOS1, TP53, SOS2
hsa05220:Chronic myeloid leukemia	36	1.06320141760189	6.398565298722805E-9	1423	76	8156	2.7149461848577876	2.156314203083376E-6	1.960287732426896E-7	1.268079304655974E-7	RB1, CDKN1A, CDKN1B, PIK3R3, PIK3CB, PIK3R1, CBL, CRKL, IKBKB, NRAS, MECOM, CCND1, AKT3, ABL1, E2F2, MAPK1, E2F3, BAK1, STAT5A, TGFB2, MAP2K1, SMAD4, CHUK, GADD45A, PTPN11, TGFBR1, TGFBR2, CDK6, PIK3CA, GRB2, KRAS, SOS1, TP53, CRK, SOS2, BCL2L1
hsa05214:Glioma	35	1.0336680448907265	1.7305316826360794E-8	1423	75	8156	2.6747247598969315	5.831874822170846E-6	4.859909808736323E-7	3.143799223455544E-7	RB1, CDKN1A, CAMK2D, CAMK2A, PTEN, PDGFB, PIK3R3, TGFA, PIK3CB, PIK3R1, EGFR, IGF1R, NRAS, CCND1, AKT3, E2F2, MAPK1, E2F3, BAK1, PLCG1, CAMK2G, PDGFRB, MAP2K1, CAMK1D, GADD45A, CDK6, PIK3CA, CAMK4, GRB2, KRAS, CALM3, CALM1, SOS1, TP53, SOS2
hsa05212:Pancreatic cancer	35	1.0336680448907265	2.613459187654924E-8	1423	76	8156	2.639531013056182	8.807318775061468E-6	6.446337913197484E-7	4.1700346144719623E-7	RB1, CDKN1A, RALB, PIK3R3, TGFA, PIK3CB, PIK3R1, EGFR, IKBKB, CDC42, CCND1, AKT3, E2F2, MAPK1, E2F3, BAK1, RALGDS, JAK1, TGFB2, MAP2K1, RALBP1, SMAD4, CHUK, GADD45A, STAT3, TGFBR1, TGFBR2, VEGFA, MAPK10, CDK6, PIK3CA, RPS6KB1, KRAS, TP53, BCL2L1
hsa05215:Prostate cancer	41	1.2108682811577083	2.678003880853554E-8	1423	97	8156	2.422615209626823	9.024832490323043E-6	6.446337913197484E-7	4.1700346144719623E-7	RB1, CDKN1A, CDKN1B, TCF7, PTEN, PDGFB, TMPRSS2, PIK3R3, TGFA, PIK3CB, PIK3R1, EGFR, HSP90B1, IGF1R, IKBKB, NRAS, CCND1, PLAU, AKT3, PDGFC, E2F2, MAPK1, EP300, E2F3, PDGFRB, TCF7L2, MAP2K1, CHUK, INSRR, ZEB1, PIK3CA, CCNE2, CDK2, BCL2, GRB2, KRAS, ERG, SOS1, TP53, SOS2, CREB5
hsa05165:Human papillomavirus infection	98	2.894270525694034	3.789163590589139E-8	1423	331	8156	1.6969552857352133	1.2769400024259525E-5	8.108056391457846E-7	5.244974164207153E-7	RB1, MAML1, PPP2R2A, UBE3A, TNF, CCND2, TBK1, CCND1, AKT3, EP300, PRKACB, PDGFRB, MAP2K1, TSC1, COL4A2, CCNE2, COL4A1, COL4A4, COL4A3, COL4A6, COL4A5, TBPL1, TP53, NOTCH2, TCF7, PIK3R3, PSEN1, PIK3R1, WNT10B, FZD3, FZD5, FZD4, FN1, COL1A1, DLG2, CDK6, COL1A2, RHEB, ITGA10, ITGA11, CDK2, COL9A1, COL9A3, GRB2, ITGB1, CDKN1A, CDKN1B, ITGB3, PTEN, FASLG, LAMC1, PIK3CB, LFNG, IKBKB, PPP2R5E, CASP3, HE…
hsa04550:Signaling pathways regulating pluripotency of stem cells	53	1.5652687536916714	3.8495223223538735E-8	1423	143	8156	2.1242819022158446	1.2972806331057463E-5	8.108056391457846E-7	5.244974164207153E-7	ONECUT1, PIK3CB, IGF1R, SOX2, ZIC3, AKT3, SMARCAD1, HOXA1, JARID2, JAK1, ACVR1, MAP2K1, WNT9B, WNT9A, DUSP9, ISL1, PIK3CA, KAT6A, HAND1, HOXB1, IL6ST, HOXD1, TCF7, PIK3R3, PIK3R1, ACVR1B, NRAS, ACVR1C, MAPK1, SKIL, WNT10B, SMAD1, FZD3, SMAD4, SETDB1, FZD5, FZD4, PCGF5, PCGF3, STAT3, LIF, INHBB, MAPK14, KLF4, ACVR2B, SMAD5, ACVR2A, REST, MEIS1, ID1, KRAS, GRB2, LHX5
hsa04012:ErbB signaling pathway	37	1.0927347903130538	5.843996972001829E-8	1423	85	8156	2.494911330660163	1.9694076451082232E-5	1.1584864585674215E-6	7.494066705272934E-7	CDKN1A, CAMK2D, CDKN1B, SRC, CAMK2A, PIK3R3, TGFA, CBLB, PIK3CB, PIK3R1, CBL, EGFR, CRKL, NRAS, ERBB3, AKT3, ABL1, MAPK1, ABL2, PLCG1, MAP2K7, CAMK2G, STAT5A, MAP2K4, JUN, MAP2K1, GAB1, NRG1, MAPK10, PIK3CA, RPS6KB1, GRB2, KRAS, SOS1, CRK, SOS2, HBEGF
hsa01521:EGFR tyrosine kinase inhibitor resistance	35	1.0336680448907265	8.468119753733039E-8	1423	79	8156	2.539295658129998	2.8537157572894323E-5	1.5854201983377966E-6	1.025583392396557E-6	SRC, PTEN, PDGFB, PIK3R3, TGFA, PIK3CB, PIK3R1, FOXO3, EGFR, IGF1R, NRAS, BCL2L11, ERBB3, AKT3, PDGFC, KDR, MAPK1, PLCG1, JAK1, PDGFRB, MAP2K1, HGF, STAT3, GAB1, NRG1, VEGFA, PIK3CA, RPS6KB1, BCL2, GRB2, KRAS, EIF4E2, SOS1, SOS2, BCL2L1
hsa04917:Prolactin signaling pathway	32	0.9450679267572357	1.4293572380443964E-7	1423	70	8156	2.620138540307198	4.816818224318009E-5	2.5352283643208504E-6	1.6399993573351494E-6	SRC, PIK3R3, TNFRSF11A, PIK3CB, PIK3R1, FOXO3, SOCS2, SOCS3, NRAS, SOCS1, CCND2, CCND1, AKT3, MAPK1, SOCS6, SOCS4, SOCS5, STAT5A, MAP2K1, CISH, STAT3, FOS, MAPK14, PRLR, ESR1, MAPK10, PIK3CA, ELF5, GRB2, KRAS, SOS1, SOS2
hsa04014:Ras signaling pathway	74	2.1854695806261075	1.5800311787195656E-7	1423	235	8156	1.804829473243522	5.324563734732113E-5	2.5872832007299512E-6	1.67367281234163E-6	FLT1, CSF1, FASLG, PIK3CB, ETS1, IGF1R, IKBKB, RASSF1, HTR7, TBK1, AKT3, KDR, PRKACB, PDGFRB, PLA2G12A, RALBP1, MAP2K1, CHUK, HGF, GAB1, NGF, RHOA, TIAM1, MRAS, PIK3CA, RASA1, KIT, SOS1, SOS2, EPHA2, ARF6, CSF1R, RAB5B, RALB, PDGFB, PIK3R3, PLA2G3, TGFA, RASAL1, PIK3R1, RASAL2, EFNA5, EGFR, RAP1B, CDC42, NRAS, GNG10, GNG2, GNG5, NTF3, PDGFC, ABL1, FGF20, ABL2, MAPK1, SHOC2, PLCG1, RALGDS, NTRK2, …
hsa04512:ECM-receptor interaction	37	1.0927347903130538	1.6866076438641875E-7	1423	88	8156	2.409857535296748	5.683706709347369E-5	2.5872832007299512E-6	1.67367281234163E-6	ITGB1, LAMA2, LAMA4, ITGB3, DMP1, LAMC1, THBS1, THBS4, RELN, SV2A, SPP1, ITGB8, ITGA4, ITGA2, FN1, NPNT, COL1A1, COL2A1, FRAS1, COL1A2, COL4A2, COL4A1, ITGA10, COL4A4, COL6A2, COL4A3, ITGA11, ITGA8, COL4A6, COL9A1, COL4A5, COL6A3, ITGA6, COL9A3, ITGA5, FREM2, ITGA9
hsa04015:Rap1 signaling pathway	68	2.008269344359126	1.6890276087851313E-7	1423	210	8156	1.8559314660509318	5.691861530066067E-5	2.5872832007299512E-6	1.67367281234163E-6	ITGB1, DOCK4, FLT1, CSF1, ITGB3, CTNND1, PIK3CB, SIPA1L2, IGF1R, CRKL, AKT3, KDR, PDGFRB, VAV3, MAP2K1, HGF, MAGI2, NGF, RHOA, ENAH, TIAM1, MRAS, PIK3CA, KIT, RAPGEF2, CRK, EPHA2, RAPGEF4, PFN2, CSF1R, RALB, RGS14, SRC, PDGFB, LPAR1, PIK3R3, LPAR3, ADCY2, PIK3R1, EFNA5, THBS1, EGFR, GNAI1, GNAI2, RAP1B, CDC42, PARD6B, NRAS, CNR1, P2RY1, PDGFC, FGF20, MAPK1, PLCG1, RALGDS, VASP, INSR, MAPK14, GRIN…
hsa04933:AGE-RAGE signaling pathway in diabetic complications	40	1.1813349084465445	2.36723750159794E-7	1423	100	8156	2.292621222768798	7.977273123205286E-5	3.4685175566891554E-6	2.243729458036308E-6	CDKN1B, PIK3R3, PIK3CB, PIK3R1, TNF, CDC42, NRAS, CCND1, CASP3, AKT3, MAPK1, PLCG1, STAT5A, TGFB2, JUN, EDN1, SMAD4, PRKCE, PRKCD, STAT3, FN1, MAPK14, F3, TGFBR1, TGFBR2, VEGFA, MAPK10, COL1A1, IL1A, COL3A1, COL1A2, COL4A2, PIK3CA, COL4A1, COL4A4, COL4A3, COL4A6, BCL2, COL4A5, KRAS
hsa05163:Human cytomegalovirus infection	71	2.0968694624926165	2.667559430869833E-7	1423	225	8156	1.808623409073163	8.989272422610384E-5	3.7456980341797233E-6	2.423033149706765E-6	RB1, CDKN1A, ITGB3, FASLG, PIK3CB, TNF, CX3CL1, CRKL, IKBKB, PPP3CA, AKAP13, PPP3CB, TBK1, CCND1, CASP3, AKT3, PRKACB, JAK1, PDIA3, MAP2K1, ARHGEF12, CHUK, TSC1, RHOA, TNFRSF1A, PIK3CA, TRAF5, SOS1, TP53, CRK, SOS2, CREB5, ROCK1, CCL3L1, SRC, CCL3L3, PIK3R3, ADCY2, PIK3R1, EGFR, GNAI1, GNAI2, GNA13, NRAS, PPP3R1, GNG10, GNG2, GNG5, CCL3, E2F2, MAPK1, E2F3, BAK1, IL10RB, STAT3, NFATC3, MAPK14, GNG…
hsa05223:Non-small cell lung cancer	32	0.9450679267572357	3.10649680711084E-7	1423	72	8156	2.547356914187554	1.0468347897807373E-4	4.187557695985413E-6	2.7088652158006525E-6	RB1, CDKN1A, PIK3R3, TGFA, PIK3CB, PIK3R1, FOXO3, EGFR, NRAS, RASSF1, CCND1, KIF5B, AKT3, KIF5A, E2F2, MAPK1, E2F3, BAK1, PLCG1, STAT5A, MAP2K1, GADD45A, HGF, STAT3, CDK6, PIK3CA, RARB, GRB2, KRAS, SOS1, TP53, SOS2
hsa04140:Autophagy - animal	50	1.4766686355581808	4.694571752736699E-7	1423	141	8156	2.032465623021984	1.5819459110921752E-4	6.084887233354875E-6	3.936217854217694E-6	IRS1, MTMR14, PTEN, IRS2, PIK3CB, IGF1R, DEPTOR, TBK1, AKT3, PRKACB, RAB8A, MAP2K1, DAPK1, PRKCD, ATG9A, TSC1, ATG12, MRAS, PIK3CA, TRAF6, DDIT4, ULK2, SMCR8, RAB7A, ATG4D, BECN1, PRKAA1, PRKAA2, STX17, PIK3R3, PIK3R1, MTMR4, C9ORF72, CAMKK2, PPP2CA, NRAS, TP53INP2, MAPK1, NRBF2, ATG5, RAB39B, EIF2S1, VMP1, MAPK10, RPS6KB1, ATG16L1, RHEB, BCL2, KRAS, BCL2L1
hsa05161:Hepatitis B	55	1.6243354991139987	5.72137643731012E-7	1423	162	8156	1.945897642782159	1.9279185434750712E-4	7.141125405087076E-6	4.619481716050394E-6	RB1, CDKN1A, FASLG, PIK3CB, TNF, IKBKB, TBK1, CASP10, CASP3, AKT3, EP300, IKBKE, JAK1, MAP2K4, MAP2K1, CHUK, FOS, YWHAZ, TGFBR1, TGFBR2, PIK3CA, CCNE2, TRAF3, TRAF6, SOS1, TP53, SOS2, CREB5, SRC, PIK3R3, PIK3R1, NRAS, IRAK1, STAT4, E2F2, MAPK1, E2F3, MAP2K7, STAT5A, TGFB2, JUN, SMAD4, EGR3, MAP3K1, STAT3, NFATC3, MAPK14, MAPK10, CDK2, BCL2, CYCS, FAS, KRAS, GRB2, TAB2
hsa04360:Axon guidance	59	1.7424689899586534	1.18805379633806E-6	1423	182	8156	1.8580309360351526	4.0029422807896786E-4	1.429907604878308E-5	9.249847414346323E-6	ROBO2, ITGB1, NRP1, PIK3CB, ROBO1, PPP3CA, PPP3CB, DPYSL5, DPYSL2, CFL2, PLXNC1, SEMA6B, EPHA4, EPHA7, TRPC6, ARHGEF12, UNC5A, SEMA6D, RHOA, RGMA, ENAH, PIK3CA, RASA1, EPHA3, EPHA2, CAMK2D, ROCK1, SRC, SEMA3A, CAMK2A, PIK3R3, SEMA3F, PIK3R1, EFNA5, GNAI1, GNAI2, EFNB2, CDC42, PARD6B, NRAS, PPP3R1, ABL1, MAPK1, LRIG2, SLIT2, SRGAP3, PLCG1, CAMK2G, PLXNA4, NTNG2, FZD3, LIMK2, SEMA4C, NFATC3, PTPN11…
hsa04974:Protein digestion and absorption	39	1.151801535735381	1.7224993037585177E-6	1423	103	8156	2.1701997011646394	5.803143177781633E-4	2.0016629840228295E-5	1.2948443042046789E-5	COL15A1, COL16A1, COL13A1, COL14A1, COL11A1, ELN, SLC3A1, COL19A1, SLC8A2, DPP4, SLC36A1, COL27A1, COL24A1, COL25A1, COL22A1, SLC16A10, ATP1B1, COL1A1, ACE2, COL3A1, COL2A1, SLC7A7, COL1A2, COL4A2, COL5A1, COL4A1, COL4A4, COL6A2, COL5A3, COL7A1, COL4A3, COL5A2, COL4A6, COL9A1, COL4A5, COL6A3, COL8A1, COL21A1, COL9A3
hsa04150:mTOR signaling pathway	52	1.5357353809805079	2.257051008990001E-6	1423	156	8156	1.9105176856406654	7.603378449902998E-4	2.453632871063324E-5	1.58721651599942E-5	IRS1, PTEN, PIK3CB, TNF, IGF1R, IKBKB, DEPTOR, AKT3, SESN2, GRB10, SKP2, RNF152, MAP2K1, MIOS, CHUK, STRADB, WNT9B, TSC1, WNT9A, RHOA, TNFRSF1A, SLC7A5, PIK3CA, DDIT4, TBC1D7, ULK2, SGK1, EIF4E2, SOS1, SOS2, PRKAA1, PRKAA2, PIK3R3, PIK3R1, LRP6, NRAS, MAPK1, SLC38A9, RICTOR, FNIP1, FNIP2, WNT10B, FZD3, FZD5, FZD4, INSR, RPS6KB1, RHEB, KRAS, GRB2, LAMTOR1, LAMTOR3
hsa04218:Cellular senescence	52	1.5357353809805079	2.257051008990001E-6	1423	156	8156	1.9105176856406654	7.603378449902998E-4	2.453632871063324E-5	1.58721651599942E-5	RB1, CDKN1A, TRAF3IP2, PTEN, PIK3CB, ETS1, PPP1CB, PPP3CA, PPP3CB, CCND2, CCND1, AKT3, MYBL2, CAPN1, MAP2K1, TSC1, SIRT1, TGFBR1, CDC25A, TGFBR2, IL1A, MRAS, PIK3CA, CCNE2, SLC25A4, TP53, PPID, PIK3R3, GATA4, PIK3R1, FOXO3, ZFP36L2, ZFP36L1, NRAS, PPP3R1, E2F2, MAPK1, TRPM7, E2F3, E2F5, TGFB2, GADD45A, NFATC3, MAPK14, HIPK3, HIPK2, CDK6, RHEB, CDK2, KRAS, CALM3, CALM1
hsa05135:Yersinia infection	47	1.3880685174246898	3.1135439904679836E-6	1423	137	8156	1.9662992239075459	0.001048715671230438	3.240614614818684E-5	2.0963026291705435E-5	ITGB1, ROCK1, SRC, WIPF3, PIK3R3, WASL, PIK3CB, PIK3R1, TNF, CRKL, IKBKB, CDC42, ACTR3C, TBK1, IRAK1, AKT3, MAPK1, PLCG1, MAP2K7, WASF2, IL10, VAV3, MAP2K4, GIT2, JUN, MAP2K1, ARHGEF12, ITGA4, CHUK, FN1, NFATC3, ARPC5, FOS, MAPK14, RHOA, MAPK10, CD4, PIK3CA, TRAF6, GNAQ, ELMO1, TAB2, PKN2, ITGA5, ARHGEF7, CRK, ARF6
hsa04926:Relaxin signaling pathway	45	1.3290017720023628	3.173302145074676E-6	1423	129	8156	1.999378973344882	0.001068832910421258	3.240614614818684E-5	2.0963026291705435E-5	SRC, PIK3R3, ARRB1, ADCY2, PIK3CB, PIK3R1, GNAI1, EGFR, GNAI2, NRAS, GNG10, GNG2, GNG5, AKT3, MAPK1, MAP2K7, PRKACB, MAP2K4, JUN, MAP2K1, EDN1, FOS, MAPK14, GNG12, TGFBR1, TGFBR2, VEGFA, GNAO1, MAPK10, ACTA2, COL1A1, COL3A1, COL1A2, COL4A2, PIK3CA, COL4A1, COL4A4, COL4A3, COL4A6, COL4A5, GRB2, KRAS, SOS1, SOS2, CREB5
hsa04810:Regulation of actin cytoskeleton	66	1.9492025989367987	3.6673384329305547E-6	1423	218	8156	1.7352408337470264	0.0012351319140326833	3.634979564404697E-5	2.3514111128790027E-5	ITGB1, ITGB3, WASL, PIK3CB, MYLK, CRKL, PPP1CB, CFL2, TMSB4X, BDKRB2, PIP4K2A, ITGB8, PIP4K2B, PDGFRB, VAV3, MAP2K1, PPP1R12A, ARHGEF12, ITGA4, ACTN1, ITGA2, INSRR, RHOA, ENAH, TIAM1, MRAS, PIK3CA, ITGA8, ITGA6, ITGA5, ARHGEF7, SOS1, CRK, SOS2, ITGA9, PFN2, ROCK1, SRC, PDGFB, LPAR1, PIK3R3, PIK3R1, EGFR, SLC9A1, GNA13, CDC42, NRAS, ACTR3C, PDGFC, FGF20, MAPK1, WASF1, MYH10, WASF2, LIMK2, RDX, FN1…
hsa04211:Longevity regulating pathway	34	1.004134672179563	7.226906060913874E-6	1423	89	8156	2.1895820666893013	0.0024325127772213406	6.958478121508502E-5	4.5013300607977845E-5	PRKAA1, PRKAA2, IRS1, PRKAG2, PIK3R3, IRS2, ADCY2, PIK3CB, PIK3R1, FOXO3, ADIPOR2, CAMKK2, IGF1R, NRAS, SESN1, AKT3, SESN2, PPARGC1A, PRKACB, ATG5, APPL1, PRKAB2, INSR, TSC1, SIRT1, PIK3CA, RPS6KB1, RHEB, CAMK4, CAT, KRAS, EIF4E2, TP53, CREB5
hsa04910:Insulin signaling pathway	46	1.3585351447135263	7.672180162731578E-6	1423	137	8156	1.9244630702073855	0.0025821950173783303	7.182013096779282E-5	4.645931320765233E-5	PRKAA1, PRKAA2, IRS1, PRKAG2, PIK3R3, IRS2, CBLB, PIK3CB, PIK3R1, CBL, HK2, CRKL, SOCS2, IKBKB, PPP1CB, SOCS3, NRAS, SOCS1, INPP5A, PRKAR2B, PRKAR2A, AKT3, FLOT2, MAPK1, PPARGC1A, PRKACB, SOCS4, MAP2K1, PRKAB2, EXOC7, INSR, TSC1, MAPK10, PIK3CA, RPS6KB1, PRKAR1A, RHEB, PPP1R3D, GRB2, KRAS, CALM3, CALM1, EIF4E2, SOS1, CRK, SOS2
hsa05221:Acute myeloid leukemia	28	0.8269344359125812	8.17651328049986E-6	1423	67	8156	2.395275904385312	0.0027517033455040085	7.447256690617442E-5	4.817513230132351E-5	CSF1R, SPI1, TCF7, PIK3R3, PIK3CB, PIK3R1, IKBKB, NRAS, CCND1, AKT3, MAPK1, RUNX1T1, STAT5A, TCF7L2, MAP2K1, CHUK, ZBTB16, STAT3, DUSP6, PER2, PIK3CA, RPS6KB1, KIT, GRB2, KRAS, SOS1, SOS2, PPARD
hsa04350:TGF-beta signaling pathway	35	1.0336680448907265	9.877158438414614E-6	1423	94	8156	2.1340889041730833	0.0033230851223113866	8.75947998354138E-5	5.666369840985225E-5	ROCK1, CHRD, ACVR1B, THBS1, LTBP1, TNF, PPP2CA, ACVR1C, MAPK1, EP300, E2F5, PITX2, SKP1, ACVR1, SMAD1, TGFB2, SMAD4, TGIF2, NOG, INHBB, GDF6, ACVR2B, SMAD5, RHOA, TGFBR1, ACVR2A, RGMA, TGFBR2, BMP5, BMP2, TFDP1, IFNG, RPS6KB1, ID1, FBN1
hsa05231:Choline metabolism in cancer	36	1.06320141760189	1.0144175830261658E-5	1423	98	8156	2.105468469889713	0.003412767818697149	8.765608345636355E-5	5.6703341820436955E-5	DGKE, DGKD, SLC22A5, DGKA, PDGFB, PIK3R3, PIK3CB, PIK3R1, EGFR, NRAS, AKT3, PDGFC, MAPK1, PLCG1, WASF1, RALGDS, WASF2, WASF3, PDGFRB, LYPLA1, JUN, MAP2K1, PCYT1B, TSC1, FOS, GPCPD1, DGKZ, MAPK10, PIK3CA, RPS6KB1, RHEB, GRB2, KRAS, SOS1, SOS2, DGKH
hsa04141:Protein processing in endoplasmic reticulum	53	1.5652687536916714	1.8667329008229273E-5	1423	171	8156	1.7764462691044782	0.006271202006412735	1.5391424508308914E-4	9.956470453446123E-5	UBXN1, TUSC3, UBE2D2, UBE2D3, UBE2D1, SEC61A2, MAN1A2, CAPN1, SKP1, MAP3K5, PDIA3, SSR3, DNAJB12, YOD1, UBE4B, PDIA6, RAD23B, CKAP4, PDIA4, DNAJC3, DNAJC1, DNAJC5, DNAJB11, CANX, ERP29, PLAA, SEC23A, RPN2, HSPA4L, DERL1, UBE2J1, HSP90B1, LMAN1, ERLEC1, BAG1, SSR1, BAK1, MAP2K7, SEC31B, TXNDC5, EDEM3, AMFR, EDEM1, UBE2G1, UBE2G2, EIF2S1, MAPK10, BCL2, STT3A, CALR, SEC24C, RNF185, MBTPS2
hsa05206:MicroRNAs in cancer	84	2.4808033077377436	1.8725471953728947E-5	1423	310	8156	1.553065989617573	0.006290673473299591	1.5391424508308914E-4	9.956470453446123E-5	TRIM71, CDKN1A, CDKN1B, IRS1, ITGB3, PTEN, IRS2, PIK3CB, CRKL, IKBKB, RASSF1, RPS6KA5, CCND2, CCND1, PLAU, CASP3, DNMT3B, EP300, SOX4, PDGFRB, MAP2K1, PRKCE, TPM1, DNMT3A, SIRT1, RHOA, CDC25A, FOXP1, CDC25B, ZEB2, ZEB1, PIK3CA, CCNE2, MMP16, DDIT4, FSCN1, ITGA5, ZFPM2, SOS1, TP53, CRK, SOS2, HDAC4, NOTCH2, DNMT1, ROCK1, PDGFB, PIK3R3, PIK3R1, EFNA5, THBS1, EGFR, NRAS, BCL2L11, SOCS1, ERBB3, IGF2B…
hsa04066:HIF-1 signaling pathway	38	1.1222681630242175	2.1418576077090857E-5	1423	109	8156	1.9981561115874849	0.007192149251678659	1.7185857471380044E-4	1.1117260916204302E-4	CDKN1A, CAMK2D, CDKN1B, FLT1, TFRC, CUL2, CAMK2A, SLC2A1, PIK3R3, ENO1, PDHB, PIK3CB, PIK3R1, HK2, EGFR, IGF1R, AKT3, PGK1, MAPK1, EP300, VHL, PLCG1, CAMK2G, EGLN1, MAP2K1, EDN1, EGLN2, INSR, STAT3, VEGFA, IFNG, PIK3CA, RPS6KB1, BCL2, LTBR, TEK, EIF4E2, PFKM
hsa05167:Kaposi sarcoma-associated herpesvirus infection	58	1.7129356172474897	2.3240801214361744E-5	1423	194	8156	1.7135570994921432	0.007801648943943751	1.8214302347069553E-4	1.1782545731932234E-4	RB1, CD86, CDKN1A, PIK3CB, IKBKB, PPP3CA, PPP3CB, ZFP36, TBK1, CCND1, CASP3, AKT3, EP300, IKBKE, JAK1, MAP2K4, MAP2K1, CHUK, FOS, TNFRSF1A, CD200R1, PIK3CA, TRAF3, IL6ST, TP53, BECN1, SRC, TCF7, PDGFB, PIK3R3, PIK3R1, NRAS, PPP3R1, GNG10, GNG2, GNG5, E2F2, MAPK1, E2F3, BAK1, PLCG1, MAP2K7, LYN, TCF7L2, JUN, STAT3, NFATC3, MAPK14, GNG12, VEGFA, MAPK10, RCAN1, CDK6, CYCS, FAS, KRAS, CALM3, CALM1
hsa05170:Human immunodeficiency virus 1 infection	62	1.831069108092144	2.455195654056309E-5	1423	212	8156	1.6762089128734137	0.008239974685485318	1.8804566714022183E-4	1.2164378467824438E-4	FASLG, PIK3CB, TNF, CRKL, IKBKB, PPP3CA, PPP3CB, TBK1, AP1G1, CFL2, CASP3, AKT3, AP1S2, AP1S1, AP1S3, SKP1, PDIA3, MAP2K1, CHUK, FOS, TNFRSF1B, TNFRSF1A, PIK3CA, TRAF6, TRAF5, CRK, CUL5, PIK3R3, RNF7, PIK3R1, GNAI1, GNAI2, NRAS, PPP3R1, GNG10, GNG2, IRAK1, GNG5, MAPK1, BAK1, PLCG1, MAP2K7, JUN, LIMK2, NFATC3, MAPK14, GNG12, CUL4A, GNAO1, MAPK10, CD4, RPS6KB1, GNAQ, BCL2, CYCS, FAS, KRAS, CALM3, T…
hsa05142:Chagas disease	36	1.06320141760189	2.7356782836835937E-5	1423	102	8156	2.0229010789136455	0.009176993907489162	2.048719070225269E-4	1.3252841463178298E-4	CCL3L1, CCL3L3, PIK3R3, PPP2R2A, FASLG, PIK3CB, PIK3R1, TNF, GNAI1, GNAI2, PPP2CA, IKBKB, IRAK1, AKT3, CCL3, BDKRB2, MAPK1, IL10, MAP2K4, TGFB2, JUN, CHUK, FOS, MAPK14, TGFBR1, TGFBR2, TNFRSF1A, GNAO1, MAPK10, GNAL, IFNG, PIK3CA, TRAF6, GNAQ, FAS, CALR
hsa05224:Breast cancer	46	1.3585351447135263	5.600751480833512E-5	1423	147	8156	1.7935472150912368	0.018698042597272146	4.103159237045421E-4	2.654269180047186E-4	RB1, NOTCH2, CDKN1A, TCF7, PTEN, PIK3R3, PIK3CB, PIK3R1, EGFR, LRP6, IGF1R, DLL4, NRAS, FRAT2, CCND1, HEY2, AKT3, FGF20, E2F2, MAPK1, E2F3, BAK1, NCOA1, TCF7L2, WNT10B, JUN, MAP2K1, FZD3, FZD5, FZD4, CSNK1A1, GADD45A, WNT9B, FOS, WNT9A, ESR1, HEYL, CDK6, PIK3CA, RPS6KB1, KIT, GRB2, KRAS, SOS1, TP53, SOS2
hsa01522:Endocrine resistance	34	1.004134672179563	7.048304397904736E-5	1423	98	8156	1.9884979993402843	0.023473726210179513	5.053784217221055E-4	3.2692135292409195E-4	RB1, NOTCH2, CDKN1A, CDKN1B, SRC, PIK3R3, ADCY2, PIK3CB, PIK3R1, EGFR, IGF1R, DLL4, NRAS, CCND1, AKT3, E2F2, MAPK1, E2F3, PRKACB, JUN, MAP2K1, FOS, MAPK14, ESR1, MAPK10, PIK3CA, RPS6KB1, BCL2, GRB2, KRAS, SOS1, TP53, SOS2, HBEGF
hsa05226:Gastric cancer	46	1.3585351447135263	8.031812074363242E-5	1423	149	8156	1.7694727558282672	0.026705230687700032	5.639001393875859E-4	3.647781317106639E-4	RB1, CDKN1A, CDKN1B, TCF7, PIK3R3, PIK3CB, PIK3R1, EGFR, LRP6, NRAS, FRAT2, CCND1, AKT3, FGF20, E2F2, MAPK1, E2F3, BAK1, TCF7L2, WNT10B, TGFB2, MAP2K1, FZD3, SMAD4, CDX2, FZD5, FZD4, CSNK1A1, GADD45A, HGF, GAB1, WNT9B, WNT9A, TGFBR1, TGFBR2, PIK3CA, CCNE2, RPS6KB1, CDK2, BCL2, RARB, GRB2, KRAS, SOS1, TP53, SOS2
hsa04380:Osteoclast differentiation	41	1.2108682811577083	8.62261248020095E-5	1423	128	8156	1.8358880885453266	0.0286412912459153	5.930245726179021E-4	3.836182695273076E-4	CSF1R, SPI1, CSF1, ITGB3, PIK3R3, TNFRSF11B, TNFRSF11A, PIK3CB, PIK3R1, TNF, IKBKB, PPP3CA, SOCS3, PPP3CB, PPP3R1, SOCS1, CALCR, AKT3, MAPK1, MAP2K7, JUNB, JAK1, TGFB2, JUN, MAP2K1, CHUK, MITF, FOS, MAPK14, TGFBR1, TGFBR2, TNFRSF1A, FOSL2, MAPK10, IL1A, IFNG, PIK3CA, TRAF6, CAMK4, GRB2, TAB2
hsa04921:Oxytocin signaling pathway	47	1.3880685174246898	9.028786552209197E-5	1423	154	8156	1.7492402186709985	0.029970101106853386	6.085402136188999E-4	3.93655093676321E-4	CDKN1A, CAMK2D, PRKAA1, PRKAA2, ROCK1, SRC, CAMK2A, PRKAG2, ADCY2, GNAI1, EGFR, GNAI2, CAMKK2, MYLK, PPP1CB, PPP3CA, PPP3CB, NRAS, PPP3R1, RGS2, EEF2K, CCND1, MAPK1, CACNG3, CAMK2G, PRKACB, CACNG4, KCNJ2, KCNJ3, JUN, MAP2K1, KCNJ6, PRKAB2, CAMK1D, PPP1R12A, NFATC3, FOS, RHOA, GNAO1, RCAN1, MYL6, CACNB4, GNAQ, CAMK4, KRAS, CALM3, CALM1
hsa05207:Chemical carcinogenesis - receptor activation	60	1.7720023626698171	9.444995575438104E-5	1423	212	8156	1.6221376576194328	0.031329860480490246	6.241104919456158E-4	4.037272618520601E-4	RB1, UGT1A10, ARRB1, PIK3CB, AHR, CCND1, AKT3, KPNA4, KPNA5, IKBKE, PRKACB, KPNA3, KPNA1, MAP2K1, UGT1A1, FOS, CDC25A, ADRB3, PIK3CA, SOS1, SOS2, KPNB1, CREB5, NOTCH2, SRC, CHRNA7, CACNA1A, PIK3R3, ADRB1, ADCY2, ADRB2, PIK3R1, EGFR, GNAI1, HSP90B1, GNAI2, DLL4, NRAS, FGF20, UGT1A5, UGT1A4, MAPK1, UGT1A3, UGT1A9, UGT1A8, UGT1A7, UGT1A6, STAT5A, JUN, PTGES3, STAT3, KLF4, ESR1, VEGFA, KLF5, RPS6KB1,…
hsa04660:T cell receptor signaling pathway	35	1.0336680448907265	1.0750398029357348E-4	1423	104	8156	1.9288880480025947	0.03558230907288984	6.840367261093413E-4	4.4249260027251166E-4	PIK3R3, CBLB, PIK3CB, PIK3R1, TNF, IKBKB, CDC42, PPP3CA, PPP3CB, NRAS, PPP3R1, GRAP2, AKT3, MAPK1, PLCG1, ICOS, MAP2K7, IL10, VAV3, JUN, MAP2K1, CHUK, NFATC3, FOS, MAPK14, RHOA, MAPK10, CD4, IFNG, PIK3CA, GRB2, KRAS, SOS1, SOS2, CARD11
hsa05166:Human T-cell leukemia virus 1 infection	62	1.831069108092144	1.0757847621304181E-4	1423	222	8156	1.6007040068881249	0.035606523199493534	6.840367261093413E-4	4.4249260027251166E-4	RB1, NRP1, CDKN1A, SPI1, PTEN, SLC2A1, PIK3CB, TNFRSF13C, ETS1, TNF, IKBKB, PPP3CA, PPP3CB, ZFP36, XPO1, CCND2, KAT5, CCND1, AKT3, EP300, PRKACB, JAK1, MAP2K4, MAP2K1, CHUK, FOS, TGFBR1, TGFBR2, TNFRSF1A, PIK3CA, CCNE2, ESPL1, CANX, TBPL1, SLC25A4, TP53, HLA-DQB1, CREB5, PIK3R3, ADCY2, PIK3R1, NRAS, PPP3R1, E2F2, MAPK1, E2F3, STAT5A, MAP3K3, TGFB2, JUN, SMAD4, MAP3K1, NFATC3, MAPK10, CD4, IL2RA, …
hsa05218:Melanoma	27	0.7974010632014176	1.1072431562580676E-4	1423	72	8156	2.149332396345749	0.03662849263572654	6.910017475166088E-4	4.4699816308196063E-4	RB1, CDKN1A, PTEN, PDGFB, PIK3R3, PIK3CB, PIK3R1, EGFR, IGF1R, NRAS, CCND1, AKT3, PDGFC, FGF20, E2F2, MAPK1, E2F3, BAK1, PDGFRB, MAP2K1, GADD45A, HGF, MITF, CDK6, PIK3CA, KRAS, TP53
hsa04930:Type II diabetes mellitus	20	0.5906674542232723	1.1972174560810901E-4	1423	46	8156	2.491979589966085	0.03954547557250898	7.335677867260497E-4	4.7453346441032304E-4	KCNJ11, IRS1, PRKCE, INSR, PRKCD, CACNA1A, PIK3R3, IRS2, PIK3CB, PIK3R1, TNF, HK2, MAPK10, SOCS2, IKBKB, SOCS3, SOCS1, PIK3CA, MAPK1, SOCS4
hsa05417:Lipid and atherosclerosis	60	1.7720023626698171	1.4427625411943024E-4	1423	215	8156	1.5995031786759057	0.04746135955762909	8.682338863972856E-4	5.616468463934963E-4	FASLG, PIK3CB, TNF, IKBKB, PPP3CA, PPP3CB, CASP7, TBK1, CASP3, AKT3, OLR1, IKBKE, MAP3K5, VAV3, MAP2K4, CHUK, FOS, RHOA, TNFRSF1A, PIK3CA, TRAF3, TRAF6, TP53, CAMK2D, CCL3L1, SRC, CCL3L3, CAMK2A, PIK3R3, PIK3R1, HSP90B1, RAP1B, CDC42, NRAS, PPP3R1, IRAK1, CCL3, MAPK1, PLCG1, MAP2K7, CAMK2G, LDLR, ABCA1, LYN, JUN, POU2F1, STAT3, NFATC3, MAPK14, EIF2S1, MIB1, MAPK10, BCL2, CYCS, FAS, KRAS, CALM3, T…
hsa05202:Transcriptional misregulation in cancer	55	1.6243354991139987	1.5873297588216774E-4	1423	193	8156	1.6333441353922786	0.052091460663195144	9.384739100401847E-4	6.070840130230275E-4	CD86, ATF1, CDKN1A, CDKN1B, CCNT2, FLT1, SPI1, LDB1, SIX1, HOXA11, IGF1R, HOXA9, CCND2, SIX4, PLAU, PAX3, MITF, ETV1, PAX5, ETV4, DUSP6, MLF1, RUNX2, TGFBR2, MYCN, ZEB1, MAF, ERG, TP53, CSF1R, DDX5, KMT2A, MAX, DOT1L, TMPRSS2, BAK1, PROM1, RUNX1T1, ARNT2, SMAD1, BCL11B, FUS, GADD45A, ZBTB16, SS18L1, PBX3, HMGA2, FLI1, PBX1, PER2, MEIS1, NR4A3, REL, CDK14, BCL2L1
hsa04213:Longevity regulating pathway - multiple species	24	0.7088009450679268	1.7079533884819357E-4	1423	62	8156	2.2186656994536755	0.055937535564726026	9.923798136524352E-4	6.419548942914862E-4	PRKAA1, PRKAB2, PRKAA2, IRS1, INSR, PIK3R3, PRKAG2, ADCY2, IRS2, PIK3CB, PIK3R1, FOXO3, SIRT1, IGF1R, NRAS, PIK3CA, RPS6KB1, CAT, AKT3, EIF4EBP2, KRAS, PRKACB, ATG5, FOXA2
hsa05225:Hepatocellular carcinoma	49	1.447135262847017	2.110596974398769E-4	1423	168	8156	1.6717029749355823	0.06866349760794743	0.0012055443735125172	7.798476956253078E-4	RB1, CDKN1A, PTEN, KEAP1, PIK3CB, IGF1R, FRAT2, CCND1, AKT3, PBRM1, SMARCC1, MAP2K1, HGF, WNT9B, GAB1, WNT9A, TGFBR1, TGFBR2, PIK3CA, SOS1, TP53, SOS2, TCF7, PIK3R3, TGFA, PIK3R1, EGFR, LRP6, NRAS, E2F2, MAPK1, E2F3, BAK1, PLCG1, TCF7L2, WNT10B, TGFB2, FZD3, SMAD4, FZD5, FZD4, CSNK1A1, GADD45A, CDK6, RPS6KB1, GSTA4, KRAS, GRB2, BCL2L1
hsa04668:TNF signaling pathway	36	1.06320141760189	2.336517462082346E-4	1423	112	8156	1.8422849111534987	0.07572888774810627	0.001312343974536251	8.489346778899191E-4	CSF1, TNFAIP3, PIK3R3, PIK3CB, PIK3R1, TNF, CX3CL1, IKBKB, SOCS3, CASP7, BAG4, RPS6KA5, CASP10, CASP3, AKT3, MAPK1, MAP2K7, JUNB, MAP3K5, MAP2K4, JUN, MAP2K1, EDN1, CHUK, LIF, FOS, MAPK14, TNFRSF1B, TNFRSF1A, MAPK10, PIK3CA, TRAF3, TRAF5, FAS, TAB2, CREB5
hsa05219:Bladder cancer	18	0.531600708800945	2.564205184315472E-4	1423	41	8156	2.5162915859657544	0.08279547611274107	0.0014166182739578919	9.16388082263562E-4	RB1, CDKN1A, MAP2K1, DAPK1, SRC, THBS1, EGFR, VEGFA, RASSF1, NRAS, RPS6KA5, CCND1, E2F2, MAPK1, KRAS, E2F3, TP53, HBEGF
hsa05418:Fluid shear stress and atherosclerosis	42	1.2404016538688718	2.874332307968175E-4	1423	139	8156	1.7318361754728333	0.09233410265310948	0.0015623386899762499	0.0010106523276404227	PRKAA1, PRKAA2, SRC, ITGB3, SDC2, PDGFB, KEAP1, PIK3R3, PIK3CB, PIK3R1, TNF, HSP90B1, IKBKB, AKT3, KDR, MAP2K7, MAP3K5, PIAS4, ACVR1, MAP2K4, JUN, EDN1, CAV3, CHUK, CAV2, DUSP1, FOS, MAPK14, ACVR2B, RHOA, ACVR2A, TNFRSF1A, VEGFA, MAPK10, IL1A, IFNG, PIK3CA, GSTA4, BCL2, CALM3, CALM1, TP53
hsa05160:Hepatitis C	46	1.3585351447135263	3.0419566005044746E-4	1423	157	8156	1.679308538970776	0.09744850546579864	0.0016272053561428696	0.001052613553825358	RB1, YWHAE, CDKN1A, PIK3R3, PPP2R2A, FASLG, PIK3CB, PIK3R1, TNF, EGFR, PPP2CA, IKBKB, SOCS3, NRAS, TBK1, CCND1, CASP3, AKT3, E2F2, MAPK1, E2F3, BAK1, IKBKE, LDLR, YWHAG, JAK1, MAP2K1, CHUK, STAT3, EIF2S1, YWHAZ, TNFRSF1A, OCLN, CDK6, IFNG, PIK3CA, TRAF3, TRAF6, CDK2, FAS, CYCS, GRB2, KRAS, SOS1, TP53, SOS2
hsa05235:PD-L1 expression and PD-1 checkpoint pathway in cancer	30	0.8860011813349086	3.589892871593035E-4	1423	89	8156	1.9319841764905603	0.11396702401372272	0.0018903029651982073	0.0012228072593863774	PTEN, PIK3R3, PIK3CB, PIK3R1, EGFR, IKBKB, PPP3CA, PPP3CB, NRAS, PPP3R1, AKT3, MAPK1, PLCG1, JAK1, MAP3K3, JUN, BATF3, MAP2K1, CHUK, STAT3, NFATC3, PTPN11, FOS, MAPK14, CD4, IFNG, PIK3CA, RPS6KB1, TRAF6, KRAS
hsa04935:Growth hormone synthesis, secretion and action	37	1.0927347903130538	3.877618529160028E-4	1423	119	8156	1.7820795219001162	0.12251997419662952	0.002010396068195276	0.001300493599010594	IRS1, PIK3R3, IRS2, ADCY2, PIK3CB, PIK3R1, GNAI1, GNAI2, CRKL, GHR, SOCS2, GHRHR, SOCS3, NRAS, SOCS1, AKT3, MAPK1, EP300, PLCG1, JUNB, PRKACB, STAT5A, MAP2K4, MAP2K1, MAP3K1, STAT3, FOS, MAPK14, MAPK10, PIK3CA, GNAQ, GRB2, KRAS, SOS1, CRK, SOS2, CREB5
hsa04152:AMPK signaling pathway	37	1.0927347903130538	4.629127372628994E-4	1423	120	8156	1.7672288592176153	0.14447307315582836	0.0023636604917817742	0.0015290147988380617	PRKAA1, PRKAA2, IRS1, PRKAG2, PIK3R3, PPP2R2A, IRS2, HMGCR, PIK3CB, PIK3R1, FOXO3, ADIPOR2, CAMKK2, IGF1R, PPP2CA, EEF2K, CCND1, PPP2R5E, AKT3, PPARGC1A, RAB8A, CPT1A, PRKAB2, STRADB, INSR, SCD5, TSC1, SIRT1, RAB10, RAB14, PIK3CA, RPS6KB1, SCD, RHEB, LEP, PFKM, CREB5
hsa05213:Endometrial cancer	22	0.6497341996455995	4.749618865110089E-4	1423	58	8156	2.174037366418688	0.14794157410196973	0.0023889873993165668	0.0015453983770059693	TCF7L2, CDKN1A, MAP2K1, GADD45A, TCF7, PTEN, PIK3R3, PIK3CB, PIK3R1, FOXO3, EGFR, NRAS, PIK3CA, CCND1, AKT3, MAPK1, GRB2, KRAS, BAK1, SOS1, TP53, SOS2
hsa04072:Phospholipase D signaling pathway	43	1.2699350265800353	5.97589921441221E-4	1423	148	8156	1.6652485232949044	0.18245391210516526	0.002961585345966051	0.0019158029834439145	DGKE, RALB, DGKD, DGKA, PDGFB, LPAR1, PIK3R3, LPAR3, ADCY2, PIK3CB, PIK3R1, EGFR, AGPAT4, GNA13, CYTH3, NRAS, GRM5, AKT3, PDGFC, MAPK1, PLCG1, RALGDS, CYTH1, PDGFRB, MAP2K1, INSR, GAB1, TSC1, PTPN11, DGKZ, RHOA, DNM3, MRAS, PIK3CA, RHEB, KIT, GRB2, KRAS, SOS1, SOS2, DGKH, RAPGEF4, ARF6
hsa04630:JAK-STAT signaling pathway	46	1.3585351447135263	6.436947411407794E-4	1423	162	8156	1.627478028508715	0.19506598552646848	0.003143842431368734	0.002033702225633187	CNTFR, CDKN1A, CSF3, PDGFB, PIK3R3, PIK3CB, PIK3R1, EGFR, GHR, SOCS2, SOCS3, SOCS1, CCND2, CCND1, AKT3, STAT4, EP300, SOCS6, SOCS4, JAK1, MCL1, IL13RA1, SOCS5, IL10, PIAS4, PDGFRB, STAT5A, CISH, IL10RB, IL13, STAT3, LIF, OSM, PTPN11, OSMR, PRLR, IFNG, PIK3CA, IL2RA, LEP, BCL2, GRB2, IL6ST, SOS1, SOS2, BCL2L1
hsa04144:Endocytosis	65	1.919669226225635	7.070389319342835E-4	1423	251	8156	1.484266727888166	0.21207816926516643	0.0034038874294550505	0.0022019212451667687	ARF4, TFRC, WIPF3, ARRB1, AP2A1, CBLB, WASL, RAB22A, IGF1R, EEA1, KIF5B, KIF5A, SH3GL2, RAB8A, USP8, SH3GLB2, VPS37C, RHOA, TGFBR1, EPN1, TGFBR2, EPN2, DNM3, ACAP3, ACAP2, RABEP1, BIN1, TRAF6, CHMP4B, VPS25, ARF5, RAB7A, ARF6, RAB5B, SRC, ASAP1, VPS26B, CBL, EGFR, SNX3, CYTH3, CDC42, PARD6B, ACTR3C, SNX2, RAB11FIP2, EPS15, LDLR, CYTH1, RAB11FIP4, ARFGEF1, GIT2, CAV3, CAV2, VTA1, WWP1, ARPC5, RAB1…
hsa04210:Apoptosis	40	1.1813349084465445	7.394195588547941E-4	1423	136	8156	1.6857508990947045	0.22063559952996126	0.0035096393145643045	0.002270330476483734	HRK, DIABLO, PIK3R3, FASLG, PIK3CB, PIK3R1, TNF, BBC3, IKBKB, CASP7, NRAS, BCL2L11, AIFM1, CASP10, CASP3, AKT3, MAPK1, PMAIP1, BAK1, CAPN1, SPTAN1, MCL1, MAP3K5, JUN, MAP2K1, CHUK, GADD45A, FOS, NGF, PTPN13, EIF2S1, TNFRSF1A, MAPK10, PIK3CA, BCL2, FAS, CYCS, KRAS, TP53, BCL2L1
hsa04920:Adipocytokine signaling pathway	24	0.7088009450679268	9.966782719973333E-4	1423	69	8156	1.993583671972868	0.2854112462920022	0.004665008023098629	0.003017720323547481	PRKAA1, PRKAB2, CPT1A, PRKAA2, CHUK, IRS1, STAT3, ACSL6, SLC2A1, PRKAG2, IRS2, PTPN11, TNFRSF1B, ADIPOR2, TNF, CAMKK2, TNFRSF1A, MAPK10, IKBKB, SOCS3, LEP, AKT3, ACSBG1, PPARGC1A
hsa05162:Measles	40	1.1813349084465445	0.00116854605360523	1423	139	8156	1.649367786164603	0.32566636706975527	0.0053945208228077055	0.003489630680629317	CDKN1B, TNFAIP3, PIK3R3, FASLG, CBLB, PIK3CB, PIK3R1, BBC3, IKBKB, TBK1, CCND2, IRAK1, CCND1, CASP3, AKT3, BAK1, IKBKE, JAK1, STAT5A, JUN, CHUK, STAT3, MSN, FOS, EIF2S1, MAPK10, IL1A, CDK6, PIK3CA, CCNE2, TRAF3, TRAF6, IL2RA, CDK2, BCL2, FAS, CYCS, TAB2, TP53, BCL2L1
hsa04710:Circadian rhythm	14	0.4134672179562906	0.0011929262362951995	1423	31	8156	2.5884433160292883	0.3311905719210998	0.005432650562587598	0.003514296209626399	PRKAA1, PRKAB2, PRKAA2, BHLHE41, RORC, PRKAG2, RORA, RORB, PER2, PER3, CRY2, BHLHE40, CLOCK, SKP1
hsa05131:Shigellosis	63	1.8606024808033077	0.0012982803969126511	1423	247	8156	1.4618940995388088	0.3545482062455769	0.0058336065834608455	0.0037736683536927725	ITGB1, UBE2D2, UBE2D3, UBE2D1, WASL, PIK3CB, FNBP1L, TNF, HK2, CRKL, IKBKB, RPS6KA5, TBK1, AKT3, CAPN1, SKP1, CHUK, PRKCE, ACTN1, PRKCD, RHOA, ATG12, TNFRSF1A, PIK3CA, TRAF6, TRAF5, UBE2V2, ELMO1, UBE2V1, ITGA5, TP53, CRK, PPID, PFN2, ARF6, BECN1, ROCK1, SRC, PIK3R3, PIK3R1, FOXO3, EGFR, CYTH3, CDC42, ACTR3C, MAPK1, PLCG1, WASF1, WASF2, CYTH1, ATG5, JUN, CBX3, ARPC5, MAPK14, MAPK10, RPS6KB1, ATG1…
hsa04520:Adherens junction	24	0.7088009450679268	0.0015424466560536964	1423	71	8156	1.9374263854384208	0.40560180435359305	0.006816761101041893	0.004409655549041936	TCF7L2, SMAD4, SRC, ACTN1, INSR, TCF7, CTNND1, PTPRM, LMO7, WASL, RHOA, EGFR, TGFBR1, TGFBR2, IGF1R, CDC42, SNAI1, EP300, MAPK1, SNAI2, WASF1, WASF2, SSX2IP, WASF3
hsa04728:Dopaminergic synapse	38	1.1222681630242175	0.0015731256167953469	1423	132	8156	1.6499925466896657	0.41172500493252007	0.006816761101041893	0.004409655549041936	GRIA2, CAMK2D, CAMK2A, CACNA1A, PPP2R2A, ARRB1, GNAI1, GNAI2, PPP2CA, PPP1CB, PPP3CA, PPP3CB, GNG10, GNG2, GNG5, PPP2R5E, KIF5B, AKT3, KIF5A, DRD1, CAMK2G, PRKACB, SLC18A2, KCNJ3, SCN1A, KCNJ6, FOS, MAPK14, GNG12, GRIN2B, GNAO1, MAPK10, GNAL, GNAQ, CALM3, CALM1, CLOCK, CREB5
hsa04540:Gap junction	28	0.8269344359125812	0.0015777666643361059	1423	88	8156	1.8236759726569984	0.41264581686183177	0.006816761101041893	0.004409655549041936	SRC, PDGFB, LPAR1, ADRB1, ADCY2, GNAI1, EGFR, GNAI2, TUBB6, GJA1, NRAS, GRM5, PDGFC, MAPK1, DRD1, PRKACB, PRKG1, PDGFRB, MAP3K2, MAP2K1, GJD2, TUBB2B, TUBB2A, GNAQ, GRB2, KRAS, SOS1, SOS2
hsa04071:Sphingolipid signaling pathway	35	1.0336680448907265	0.0016823037963405465	1423	119	8156	1.6857508990947045	0.4330101034175652	0.007130229334734224	0.004612433219501664	ASAH2, ROCK1, SGMS1, PTEN, PIK3R3, PPP2R2A, SGMS2, PIK3CB, PIK3R1, TNF, GNAI1, GNAI2, PPP2CA, GNA13, NRAS, PPP2R5E, AKT3, S1PR1, BDKRB2, MAPK1, MAP3K5, CERS5, MAP2K1, CERS6, PRKCE, MAPK14, RHOA, TNFRSF1A, ACER2, MAPK10, PIK3CA, GNAQ, BCL2, KRAS, TP53
hsa04215:Apoptosis - multiple species	14	0.4134672179562906	0.0016926360438538216	1423	32	8156	2.5075544624033728	0.4349842361191596	0.007130229334734224	0.004612433219501664	BECN1, DIABLO, BBC3, TNFRSF1A, MAPK10, CASP7, BCL2L11, CASP3, BCL2, PMAIP1, CYCS, BIRC6, BAK1, BCL2L1
hsa04912:GnRH signaling pathway	29	0.8564678086237448	0.0017904360943928187	1423	93	8156	1.7872584801154612	0.45333427170411744	0.007449098318646665	0.004818704550341167	CAMK2D, SRC, CAMK2A, ADCY2, EGFR, CDC42, NRAS, MAPK1, MAP2K7, CAMK2G, PRKACB, MAP3K4, MAP3K2, MAP2K4, MAP3K3, JUN, MAP2K1, MAP3K1, PRKCD, MAPK14, MAPK10, GNAQ, GRB2, KRAS, CALM3, CALM1, SOS1, SOS2, HBEGF
hsa04310:Wnt signaling pathway	46	1.3585351447135263	0.0018965218669982358	1423	170	8156	1.5508908271671284	0.47256766488881385	0.007794242307053724	0.005041972768361163	CAMK2D, CTNND2, TCF7, CAMK2A, PRICKLE2, PSEN1, NKD1, LRP6, PPP3CA, PPP3CB, PPP3R1, ZNRF3, FRAT2, CCND2, SOX17, CCND1, FRZB, RSPO2, EP300, SOST, CAMK2G, PRKACB, SKP1, TCF7L2, WNT10B, JUN, FZD3, SMAD4, FZD5, FZD4, CSNK1A1, SIAH1, CTNNBIP1, NFATC3, WNT9B, WNT9A, SENP2, RHOA, MAPK10, VANGL1, VANGL2, DAAM2, ROR1, TP53, LGR4, PPARD
hsa04923:Regulation of lipolysis in adipocytes	20	0.5906674542232723	0.0021150904001377355	1423	56	8156	2.0469832346149985	0.5100933088767039	0.008587776684896587	0.005555297677470196	IRS1, INSR, PIK3R3, ADCY2, IRS2, ADRB1, PIK3CB, PIK3R1, ADRB2, ABHD5, GNAI1, PTGS1, GNAI2, PIK3CA, ADRB3, AKT3, PRKACB, MGLL, PRKG1, PNPLA2
hsa05145:Toxoplasmosis	33	0.9746012994683994	0.002268526560180186	1423	112	8156	1.6887611685573738	0.5348344435018204	0.009101112509294318	0.0058873665490390545	ITGB1, CIITA, LAMA2, LAMA4, LAMC1, TNF, GNAI1, GNAI2, IKBKB, SOCS1, IRAK1, CASP3, AKT3, MAPK1, LDLR, JAK1, IL10, TGFB2, CHUK, IL10RB, STAT3, MAPK14, TNFRSF1A, GNAO1, MAPK10, IFNG, TRAF6, BCL2, CYCS, ITGA6, TAB2, BCL2L1, HLA-DQB1
hsa04115:p53 signaling pathway	24	0.7088009450679268	0.00232570325999321	1423	73	8156	1.8843462104949027	0.5437319499435405	0.009149466058664396	0.005918645699670144	CDKN1A, STEAP3, RRM2, GADD45A, SIAH1, PTEN, PPM1D, THBS1, BBC3, CDK6, CCND2, CCNE2, CCND1, CASP3, SESN1, SESN2, CDK2, BCL2, FAS, PMAIP1, CYCS, MDM4, TP53, BCL2L1
hsa04022:cGMP-PKG signaling pathway	45	1.3290017720023628	0.002334878578768956	1423	167	8156	1.5444304644400584	0.5451438745371824	0.009149466058664396	0.005918645699670144	ROCK1, IRS1, ATP2A2, GATA4, ADRA1D, IRS2, ADRB1, ADCY2, ADRB2, GNAI1, SLC8A2, GNAI2, MYLK, GNA13, PPP1CB, PPP3CA, PPP3CB, PPP3R1, RGS2, EDNRA, AKT3, BDKRB2, MAPK1, MEF2D, PRKG1, GTF2I, VASP, MAP2K1, PPP1R12A, TRPC6, PRKCE, INSR, NFATC3, ATP2B4, ATP2B2, ATP1B1, RHOA, ADRA2A, ADRB3, GNAQ, PDE5A, CALM3, CALM1, SLC25A4, CREB5
hsa04931:Insulin resistance	32	0.9450679267572357	0.0024356671491030236	1423	108	8156	1.6982379427917025	0.5603696757316259	0.009434710681008264	0.006103165959821369	PRKAA1, PRKAA2, IRS1, PTEN, SLC2A1, PRKAG2, PIK3R3, IRS2, PIK3CB, PIK3R1, TNF, IKBKB, PPP1CB, SOCS3, AKT3, PPARGC1A, PPARGC1B, CPT1A, PRKAB2, PRKCE, GFPT2, INSR, PRKCD, STAT3, PTPN11, TNFRSF1A, MAPK10, TBC1D4, PIK3CA, RPS6KB1, PPP1R3D, CREB5
hsa05132:Salmonella infection	62	1.831069108092144	0.002627189227202003	1423	249	8156	1.4271336928882077	0.587915897554426	0.010060940563262217	0.0065082642219322345	FHOD1, WASL, PIK3CB, PIK3C2A, TNF, IKBKB, TUBB6, CASP7, CASP5, CASP3, KIF5B, AKT3, KIF5A, KPNA4, KPNA3, SKP1, KPNA1, MAP2K4, MAP2K1, DYNLT1, CHUK, EXOC7, FOS, DYNLL2, RHOA, TNFRSF1A, TUBB2B, DYNC1LI2, TUBB2A, PIK3CA, TRAF6, ELMO1, EXOC5, ARL8B, RAB7A, PFN2, ARF6, DCTN6, RAB5B, ARHGEF26, TCF7, HSP90B1, CYTH3, CDC42, ACTR3C, IRAK1, RPS3, MAPK1, BAK1, MAP2K7, CYTH1, WASF3, TCF7L2, JUN, ARPC5, MAPK14…
hsa04530:Tight junction	45	1.3290017720023628	0.002985747287611012	1423	169	8156	1.5261531808372177	0.6349430672220895	0.011305582426122595	0.007313403468530344	ITGB1, PRKAA1, PRKAA2, ROCK1, SRC, PRKAG2, GATA4, PPP2R2A, F11R, YBX3, AMOT, PPP2CA, CDC42, PARD6B, ACTR3C, CCND1, WHAMM, MAP2K7, MYH10, PRKACB, CGNL1, RAB8A, RAB8B, MAP3K5, VASP, JUN, PRKAB2, MAP3K1, PRKCE, ACTN1, RDX, ARHGEF18, MSN, ARPC5, RHOA, RAP2C, MAPK10, TIAM1, MYL6, OCLN, DLG2, NEDD4, RAPGEF2, AMOTL2, NF2
hsa04120:Ubiquitin mediated proteolysis	39	1.151801535735381	0.003359653389087138	1423	142	8156	1.574158938168717	0.6782914822754673	0.012580035468026284	0.008137827098011067	CUL5, UBE3C, UBA6, UBE2D2, CUL2, UBE2D3, KEAP1, UBE2D1, CBLB, UBE3A, RNF7, KLHL13, CBL, RHOBTB1, UBE2J1, SOCS3, SOCS1, VHL, SKP2, SKP1, UBE2F, PIAS4, UBE2H, UBE2I, MAP3K1, FBXW7, UBE2E3, SIAH1, WWP1, UBE2G1, UBE4B, UBE2G2, CUL4A, UBE2W, CDC34, TRAF6, NEDD4, UBE2N, BIRC6
hsa04915:Estrogen signaling pathway	38	1.1222681630242175	0.0036444335307321955	1423	138	8156	1.578253740311854	0.7078294441024344	0.013496418679744505	0.008730620985710095	SRC, PIK3R3, TGFA, ADCY2, PIK3CB, PIK3R1, GNAI1, EGFR, HSP90B1, GNAI2, NRAS, AKT3, MAPK1, PRKACB, KCNJ3, NCOA1, NCOA2, GABBR2, JUN, MAP2K1, KCNJ6, PRKCD, FOS, ESR1, GNAO1, PIK3CA, GNAQ, BCL2, GRB2, KRAS, CALM3, CALM1, FKBP4, SOS1, SOS2, HBEGF, FKBP5, CREB5
hsa04390:Hippo signaling pathway	42	1.2404016538688718	0.003834771456735788	1423	157	8156	1.5332817094950564	0.7260479549462893	0.013944562553412953	0.009020518209626184	YWHAE, TCF7, PPP2R2A, LIMD1, NKD1, BBC3, AMOT, SOX2, PPP2CA, PPP1CB, PARD6B, RASSF1, CCND2, CCND1, RASSF6, TEAD1, YWHAG, TEAD3, TCF7L2, SMAD1, WNT10B, TGFB2, FZD3, SMAD4, FZD5, FZD4, WNT9B, WNT9A, GDF6, YWHAZ, TGFBR1, TGFBR2, BMP5, MOB1B, MOB1A, BMP2, DLG2, FRMD6, DLG5, ID1, SNAI2, NF2
hsa05146:Amoebiasis	30	0.8860011813349086	0.003848202722455207	1423	102	8156	1.6857508990947045	0.7272899121759615	0.013944562553412953	0.009020518209626184	RAB5B, LAMA2, LAMA4, PIK3R3, LAMC1, PIK3CB, PIK3R1, TNF, CASP3, PRKACB, IL10, ARG2, TGFB2, ACTN1, FN1, COL1A1, COL3A1, GNAL, COL1A2, IFNG, COL4A2, PIK3CA, COL4A1, COL4A4, GNAQ, COL4A3, COL4A6, COL4A5, RAB5A, RAB7A
hsa04919:Thyroid hormone signaling pathway	34	1.004134672179563	0.004393574672247229	1423	121	8156	1.6105190407879986	0.7732476582699785	0.015751432601567195	0.010189354027126552	NOTCH2, THRB, THRA, SRC, ITGB3, SLC2A1, ATP2A2, PIK3R3, GATA4, PIK3CB, PIK3R1, MED12L, SLC9A1, NRAS, CCND1, AKT3, MAPK1, EP300, PLCG1, SLC16A2, PRKACB, NCOA1, NCOA2, MAP2K1, SLC16A10, ATP1B1, ESR1, RCAN1, TBC1D4, PIK3CA, RHEB, KRAS, PFKM, TP53
hsa05410:Hypertrophic cardiomyopathy	27	0.7974010632014176	0.004772886661253763	1423	90	8156	1.7194659170765987	0.8005743049455736	0.01693118741939493	0.010952518864771794	ITGB1, PRKAA1, PRKAA2, LAMA2, ITGB3, PRKAG2, ATP2A2, TNF, SLC8A2, SGCB, ITGB8, CACNG3, CACNG4, TGFB2, EDN1, PRKAB2, ITGA4, ITGA2, TPM1, ACTC1, CACNB4, ITGA10, ITGA11, ITGA8, ITGA6, ITGA5, ITGA9
hsa05100:Bacterial invasion of epithelial cells	24	0.7088009450679268	0.004923886903422853	1423	77	8156	1.7864580956639984	0.8105155985100269	0.017284894650557305	0.011181326509856062	ITGB1, ARHGEF26, CAV3, CAV2, SRC, GAB1, FN1, PIK3R3, PIK3CB, ARPC5, PIK3R1, WASL, CBL, RHOA, CRKL, DNM3, CDC42, ACTR3C, PIK3CA, ELMO1, ITGA5, WASF1, WASF2, CRK
hsa04725:Cholinergic synapse	32	0.9450679267572357	0.005150015744548939	1423	113	8156	1.6230946709867597	0.8244865810680566	0.017892322741371057	0.011574262188780089	CAMK2D, CHRNA7, CAMK2A, CACNA1A, PIK3R3, ADCY2, PIK3CB, PIK3R1, GNAI1, GNAI2, NRAS, GNG10, GNG2, GNG5, AKT3, MAPK1, CAMK2G, PRKACB, KCNJ2, KCNJ3, MAP2K1, KCNJ6, FOS, GNG12, GNAO1, PIK3CA, GNAQ, CAMK4, BCL2, KCNQ4, KRAS, CREB5
hsa04625:C-type lectin receptor signaling pathway	30	0.8860011813349086	0.005210155834344487	1423	104	8156	1.6533326125736527	0.8280260936029739	0.017916556287490736	0.011589938488643859	SRC, PIK3R3, CBLB, PIK3CB, PIK3R1, TNF, IKBKB, PPP3CA, PPP3CB, NRAS, PPP3R1, AKT3, MAPK1, IKBKE, IL10, JUN, ARHGEF12, EGR3, CHUK, PRKCD, NFATC3, PTPN11, MAPK14, RHOA, MAPK10, MRAS, PIK3CA, KRAS, CALM3, CALM1
hsa04611:Platelet activation	34	1.004134672179563	0.00657699387995235	1423	124	8156	1.5715548704463536	0.8917993422784651	0.022388352904484262	0.014482673392218306	ITGB1, ROCK1, SRC, ITGB3, SNAP23, PIK3R3, ADCY2, PIK3CB, PIK3R1, GNAI1, GNAI2, MYLK, PTGS1, RAP1B, GNA13, PPP1CB, AKT3, P2RY1, MAPK1, PRKACB, PRKG1, LYN, VASP, ARHGEF12, PPP1R12A, ITGA2, MAPK14, RHOA, COL1A1, COL3A1, COL1A2, PIK3CA, GNAQ, P2RX1
hsa04070:Phosphatidylinositol signaling system	28	0.8269344359125812	0.007049587334344498	1423	97	8156	1.6544689236475865	0.9078303507785792	0.023521890412614807	0.015215940979080205	IPPK, PI4K2B, MTMR1, MTMR2, DGKE, DGKD, DGKA, MTMR14, PTEN, PIK3R3, PIK3CB, PIK3R1, MTMR4, PIK3C2A, INPP5A, PPIP5K2, PIP4K2A, PIP4K2B, PLCG1, IP6K3, ITPK1, DGKZ, SYNJ1, PIK3CA, PI4KA, CALM3, CALM1, DGKH
hsa04666:Fc gamma R-mediated phagocytosis	28	0.8269344359125812	0.007049587334344498	1423	97	8156	1.6544689236475865	0.9078303507785792	0.023521890412614807	0.015215940979080205	PIK3R3, ASAP1, PIK3CB, PIK3R1, CRKL, CDC42, ACTR3C, CFL2, AKT3, MAPK1, PLCG1, WASF1, WASF2, WASF3, VAV3, LYN, VASP, MAP2K1, PRKCE, LIMK2, PRKCD, ARPC5, MARCKS, PIK3CA, RPS6KB1, BIN1, CRK, ARF6
hsa04371:Apelin signaling pathway	37	1.0927347903130538	0.007441737192293751	1423	139	8156	1.5256652022022577	0.9193182944320961	0.02458691601767641	0.015904889293333703	HDAC4, BECN1, PRKAA1, PRKAA2, PRKAG2, ADCY2, GNAI1, SLC8A2, GNAI2, SLC9A1, MYLK, GNA13, NRAS, GNG10, GNG2, CCND1, GNG5, AKT3, SPP1, MAPK1, PPARGC1A, MEF2D, PRKACB, MAP2K1, SMAD4, PRKAB2, PRKCE, GNG12, TGFBR1, ACTA2, MRAS, RPS6KB1, GNAQ, CAMK4, KRAS, CALM3, CALM1
hsa04024:cAMP signaling pathway	54	1.5948021264028351	0.007595554024652103	1423	221	8156	1.4004699777094471	0.923424062993743	0.024851472876774357	0.016076026964797655	ATP2A2, PIK3CB, HTR4, GLI3, PPP1CB, HTR6, EDNRA, AKT3, PDE4B, EP300, SOX9, PRKACB, VAV3, MAP2K1, EDN1, PPP1R12A, PDE4D, FOS, ATP1B1, RHOA, TIAM1, PIK3CA, RAPGEF4, CREB5, GRIA2, CAMK2D, ROCK1, CAMK2A, PIK3R3, ADRB1, ADCY2, ADRB2, PIK3R1, GNAI1, SLC9A1, GNAI2, HCAR2, RAP1B, HCAR3, MAPK1, DRD1, CAMK2G, GABBR2, JUN, HTR1E, ATP2B4, ATP2B2, GRIN2B, MAPK10, GRIN3A, CAMK4, CALM3, VIP, CALM1
hsa05169:Epstein-Barr virus infection	50	1.4766686355581808	0.008003014298946166	1423	202	8156	1.4187012517133653	0.933321043751594	0.02593284441100825	0.016775549203560232	RB1, CDKN1A, CDKN1B, TNFAIP3, PIK3CB, TNF, IKBKB, TBK1, PSMD7, CCND2, CCND1, CASP3, AKT3, SKP2, IKBKE, JAK1, PDIA3, MAP2K4, CHUK, SAP30, PIK3CA, CCNE2, TRAF3, TRAF6, TRAF5, TP53, HLA-DQB1, PIK3R3, PIK3R1, BCL2L11, IRAK1, E2F2, E2F3, BAK1, MAP2K7, LYN, JUN, GADD45A, STAT3, MAPK14, MAPK10, CDK6, NEDD4, CDK2, BCL2, CYCS, FAS, TAB2, VIM, CALR
hsa04720:Long-term potentiation	21	0.6202008269344359	0.008475209925580733	1423	67	8156	1.796456928288984	0.9432056133558486	0.026978966704718985	0.017452269262993293	GRIA2, MAP2K1, CAMK2D, CAMK2A, GRIN2B, RAP1B, PPP1CB, PPP3CA, GRM5, PPP3CB, NRAS, PPP3R1, CAMK4, GNAQ, EP300, MAPK1, KRAS, CALM3, CALM1, CAMK2G, PRKACB
hsa04110:Cell cycle	34	1.004134672179563	0.00848596578842793	1423	126	8156	1.5466095550424432	0.9434128591660871	0.026978966704718985	0.017452269262993293	RB1, YWHAE, CDKN1A, CDKN1B, CDC14A, CCND2, CCND1, ORC2, ABL1, E2F2, EP300, E2F3, E2F5, SKP2, YWHAG, SKP1, TGFB2, SMAD4, GADD45A, CDC7, SMC1A, YWHAZ, CDC25A, CDC25B, STAG1, DBF4, STAG2, TFDP1, CDK6, ESPL1, CCNE2, TFDP2, CDK2, TP53
hsa04657:IL-17 signaling pathway	27	0.7974010632014176	0.008829619922921908	1423	94	8156	1.6462971546478073	0.9496520001760486	0.02780917676658582	0.01798931909529884	CSF3, TRAF3IP2, SRSF1, TNFAIP3, TNF, HSP90B1, IKBKB, TBK1, CCL7, CASP3, MAPK1, MAPK6, IKBKE, USP25, JUN, CHUK, IL13, FOS, MAPK14, MAPK10, IFNG, TRAF4, TRAF3, TRAF6, TRAF5, TAB2, S100A8
hsa04620:Toll-like receptor signaling pathway	29	0.8564678086237448	0.009944556818876283	1423	104	8156	1.5982215254878642	0.9655446373263659	0.03103070044408618	0.020073272097361386	CD86, CCL3L1, CCL3L3, CD80, PIK3R3, PIK3CB, PIK3R1, TNF, IKBKB, TBK1, IRAK1, AKT3, CCL3, SPP1, MAPK1, MAP2K7, IKBKE, MAP2K4, JUN, MAP2K1, CHUK, FOS, MAPK14, MAPK10, PIK3CA, TRAF3, TRAF6, TAB2, IRF5
hsa04664:Fc epsilon RI signaling pathway	21	0.6202008269344359	0.010089633345756084	1423	68	8156	1.7700384440494399	0.9672048984260505	0.031194554472658717	0.020179266691512168	LYN, VAV3, MAP2K4, MAP2K1, IL13, PIK3R3, PIK3CB, PIK3R1, MAPK14, TNF, MAPK10, NRAS, PIK3CA, AKT3, MAPK1, GRB2, KRAS, PLCG1, MAP2K7, SOS1, SOS2
hsa04928:Parathyroid hormone synthesis, secretion and action	29	0.8564678086237448	0.012952618609109694	1423	106	8156	1.5680664023654516	0.9876431940117567	0.039682113375181516	0.02566973506169012	CDKN1A, ARRB1, ADCY2, GNAI1, EGFR, PTHLH, LRP6, GNAI2, GNA13, AKAP13, PDE4B, MAPK1, SOST, MEF2D, PRKACB, MAP2K1, PDE4D, FOS, RHOA, RUNX2, NR4A2, MAFB, CYP24A1, MMP16, MMP15, GNAQ, BCL2, HBEGF, CREB5
hsa05230:Central carbon metabolism in cancer	21	0.6202008269344359	0.014054447523314494	1423	70	8156	1.7194659170765987	0.9915191735561389	0.04266980914736022	0.027602428469212247	PDGFRB, MAP2K1, IDH1, IDH2, PTEN, SLC2A1, PIK3R3, PDHB, PIK3CB, PIK3R1, EGFR, HK2, SLC7A5, NRAS, PIK3CA, KIT, AKT3, MAPK1, KRAS, TP53, PFKM
hsa00600:Sphingolipid metabolism	17	0.5020673360897815	0.015677584901166997	1423	53	8156	1.838422678635357	0.9951326185590909	0.04717273314011856	0.030515299182628616	CERS5, GAL3ST1, ASAH2, CERS6, CERK, SGMS1, GBA, SGMS2, ACER2, GALC, SMPD3, UGT8, UGCG, ACER3, KDSR, B4GALT6, B4GALT5
hsa04020:Calcium signaling pathway	56	1.6538688718251624	0.016673608061294688	1423	240	8156	1.3373623799484655	0.9965396231487992	0.04972571607660451	0.03216678369347117	FLT1, ATP2A2, ADRA1D, HTR4, SLC8A2, MYLK, PPP3CA, PPP3CB, HTR6, CYSLTR1, GRM5, EDNRA, HTR7, KDR, BDKRB2, PRKACB, PDGFRB, CAMK1D, HGF, TACR3, NGF, TRDN, ADRB3, ASPH, STIM2, SLC25A4, CAMK2D, CHRNA7, CAMK2A, PTAFR, PDGFB, CACNA1A, ADRB1, ADCY2, ADRB2, EGFR, CACNA1I, PPP3R1, ERBB3, PDGFC, FGF20, DRD1, PLCG1, CAMK2G, NTRK2, ATP2B4, ATP2B2, VEGFA, P2RX5, GNAL, GDNF, P2RX1, CAMK4, GNAQ, CALM3, CALM1
hsa05216:Thyroid cancer	13	0.38393384524512697	0.019437641316607884	1423	37	8156	2.013788911891512	0.9986598655078989	0.057044444266423334	0.03690115385780501	TCF7L2, CDKN1A, MAP2K1, GADD45A, TCF7, NCOA4, NRAS, CCND1, CCDC6, MAPK1, KRAS, BAK1, TP53
hsa04062:Chemokine signaling pathway	46	1.3585351447135263	0.019577518212882693	1423	192	8156	1.373184586554228	0.9987227700791893	0.057044444266423334	0.03690115385780501	ROCK1, CCL3L1, SRC, CCL3L3, PIK3R3, ARRB1, ADCY2, PIK3CB, PIK3R1, FOXO3, GNAI1, CX3CL1, GNAI2, CRKL, RAP1B, IKBKB, CDC42, NRAS, GNG10, CCL8, GNG2, CCL7, GNG5, AKT3, CCL3, MAPK1, CCR7, PLCG1, PRKACB, VAV3, LYN, MAP2K1, CHUK, PRKCD, STAT3, GNG12, RHOA, TIAM1, PIK3CA, GNAQ, ELMO1, GRB2, KRAS, SOS1, CRK, SOS2
hsa05130:Pathogenic Escherichia coli infection	47	1.3880685174246898	0.01963547636470358	1423	197	8156	1.3674263638341817	0.9987479639067961	0.057044444266423334	0.03690115385780501	ITGB1, ROCK1, SRC, WIPF3, LPAR1, FASLG, WASL, TNF, IKBKB, CDC42, GNA13, CYTH3, CASP7, TUBB6, ACTR3C, IRAK1, CASP3, ABL1, RPS3, MAPK1, BAK1, WASF1, MYH10, WASF2, CYTH1, WASF3, JUN, ARHGEF12, CHUK, PTPN11, ARPC5, FOS, MAPK14, RHOA, TNFRSF1A, MAPK10, TUBB2B, OCLN, TUBB2A, TRAF6, MYO5B, FAS, CYCS, TAB2, SEC24C, MYO1F, ARF6
hsa05412:Arrhythmogenic right ventricular cardiomyopathy	22	0.6497341996455995	0.02041941883381564	1423	77	8156	1.6375865876919986	0.9990438272492594	0.05881490723928094	0.03804643851087017	ITGB1, TCF7L2, LAMA2, ITGA4, ITGB3, ITGA2, TCF7, ATP2A2, SLC8A2, GJA1, CACNB4, SGCB, ITGA10, ITGA11, ITGA8, ITGB8, ITGA6, ITGA5, CACNG3, DSC2, CACNG4, ITGA9
hsa04370:VEGF signaling pathway	18	0.531600708800945	0.020718793703514995	1423	59	8156	1.7486094071965412	0.999137417771663	0.05917147015325892	0.038277093452256515	MAP2K1, SRC, PIK3R3, PIK3CB, PIK3R1, MAPK14, VEGFA, CDC42, PPP3CA, PPP3CB, NRAS, PPP3R1, PIK3CA, AKT3, KDR, MAPK1, KRAS, PLCG1
hsa04662:B cell receptor signaling pathway	23	0.6792675723567632	0.02157466059203713	1423	82	8156	1.6076307354781207	0.9993575607467391	0.061097988399298434	0.039523327807261296	LYN, VAV3, MAP2K1, JUN, CHUK, NFATC3, PIK3R3, PIK3CB, PIK3R1, FOS, IKBKB, PPP3CA, PPP3CB, NRAS, PPP3R1, PIK3CA, AKT3, MAPK1, GRB2, KRAS, SOS1, SOS2, CARD11
hsa01524:Platinum drug resistance	21	0.6202008269344359	0.02219469430812203	1423	73	8156	1.64880293418304	0.9994811339548016	0.06233009984864269	0.04032036132642169	CDKN1A, PIK3R3, FASLG, PIK3CB, PIK3R1, BBC3, PIK3CA, GSTA4, CASP3, AKT3, BCL2, REV3L, FAS, PMAIP1, MAPK1, CYCS, BAK1, ATP7A, TP53, BCL2L1, MAP3K5
hsa04916:Melanogenesis	27	0.7974010632014176	0.02239090224480161	1423	101	8156	1.5321973518504346	0.9995150644394403	0.06236143848345572	0.04034063379641943	CAMK2D, TCF7, CAMK2A, ADCY2, GNAI1, GNAI2, NRAS, MAPK1, EP300, CAMK2G, PRKACB, TCF7L2, WNT10B, MAP2K1, FZD3, EDN1, FZD5, FZD4, WNT9B, MITF, WNT9A, GNAO1, GNAQ, KIT, KRAS, CALM3, CALM1
hsa00533:Glycosaminoglycan biosynthesis - keratan sulfate	7	0.2067336089781453	0.02344698638906128	1423	14	8156	2.865776528460998	0.9996631063058372	0.06461477893519882	0.04179828429636007	B4GALT1, B3GNT7, CHST1, B3GNT2, ST3GAL1, CHST2, ST3GAL3
hsa04658:Th1 and Th2 cell differentiation	25	0.7383343177790904	0.02358343563510224	1423	92	8156	1.5574872437288032	0.999678603138486	0.06461477893519882	0.04179828429636007	NOTCH2, MAML1, IKBKB, DLL4, PPP3CA, PPP3CB, PPP3R1, TBX21, STAT4, MAPK1, PLCG1, JAK1, STAT5A, JUN, CHUK, IL13, NFATC3, FOS, MAPK14, MAPK10, CD4, MAF, IFNG, IL2RA, HLA-DQB1
hsa05031:Amphetamine addiction	20	0.5906674542232723	0.024119761727286616	1423	69	8156	1.6613197266440567	0.9997329279502871	0.06555128792012573	0.0424040972302297	GRIA2, JUN, CAMK2D, CAMK2A, FOS, SIRT1, GRIN2B, PPP1CB, PPP3CA, PPP3CB, PPP3R1, GRIN3A, CAMK4, CALM3, DRD1, CALM1, CAMK2G, PRKACB, SLC18A2, CREB5
hsa04713:Circadian entrainment	26	0.7678676904902539	0.024448182594248018	1423	97	8156	1.5362925719584732	0.999761567548475	0.06579097519875773	0.04255914716121421	GRIA2, CAMK2D, CAMK2A, ADCY2, GNAI1, GNAI2, CACNA1I, GNG10, RPS6KA5, GNG2, GNG5, MAPK1, CAMK2G, PRKACB, PRKG1, KCNJ3, KCNJ6, FOS, GNG12, GRIN2B, GNAO1, PER2, PER3, GNAQ, CALM3, CALM1
hsa04934:Cushing syndrome	38	1.1222681630242175	0.024598406157399035	1423	155	8156	1.4051549429873278	0.9997736261138073	0.06579097519875773	0.04255914716121421	RB1, CDKN1A, CAMK2D, CDKN1B, KMT2A, TCF7, CAMK2A, KCNA4, ADCY2, AHR, GNAI1, EGFR, GNAI2, RAP1B, CACNA1I, CCND1, E2F2, MAPK1, E2F3, LDLR, CAMK2G, PRKACB, USP8, TCF7L2, WNT10B, MAP2K1, FZD3, FZD5, FZD4, WNT9B, WNT9A, PBX1, NCEH1, CDK6, CCNE2, GNAQ, CDK2, CREB5
hsa04659:Th17 cell differentiation	28	0.8269344359125812	0.029017928328388592	1423	108	8156	1.4859581999427396	0.9999510020233429	0.07700032950131462	0.04981030216998987	RORC, RORA, AHR, IL1RAP, IKBKB, PPP3CA, PPP3CB, PPP3R1, TBX21, MAPK1, PLCG1, JAK1, STAT5A, JUN, SMAD4, CHUK, STAT3, NFATC3, FOS, MAPK14, TGFBR1, TGFBR2, MAPK10, CD4, IFNG, IL2RA, IL6ST, HLA-DQB1
hsa05203:Viral carcinogenesis	47	1.3880685174246898	0.03473560389791057	1423	204	8156	1.3205048709575185	0.9999933042553879	0.09145233213746767	0.05915907538862894	HDAC4, RB1, YWHAE, CDKN1A, CDKN1B, SRC, PIK3R3, UBE3A, PIK3CB, PIK3R1, GTF2E1, CDC42, NRAS, CCND2, CCND1, CASP3, MAPK1, EP300, PMAIP1, BAK1, SKP2, PRKACB, YWHAG, JAK1, LYN, STAT5A, JUN, EGR3, ACTN1, STAT3, GTF2H1, YWHAZ, RHOA, CDK6, PIK3CA, CCNE2, TRAF3, TRAF5, CDK2, REL, TBPL1, GRB2, KRAS, LTBR, IL6ST, TP53, CREB5
hsa04137:Mitophagy - animal	20	0.5906674542232723	0.03666061802233014	1423	72	8156	1.592098071367221	0.9999965831247456	0.0957723121978702	0.061953602549364106	BECN1, USP8, JUN, CITED2, SRC, ATG9A, TFEB, MITF, FOXO3, MAPK10, NRAS, TBK1, RHOT1, MRAS, NBR1, KRAS, TP53, ATG5, RAB7A, BCL2L1
hsa05414:Dilated cardiomyopathy	25	0.7383343177790904	0.03796749922755087	1423	96	8156	1.4925919419067697	0.9999978375612651	0.0984234403052665	0.06366857562773916	ITGB1, LAMA2, ITGB3, ATP2A2, ADRB1, ADCY2, TNF, SLC8A2, SGCB, ITGB8, CACNG3, PRKACB, CACNG4, TGFB2, ITGA4, ITGA2, TPM1, ACTC1, CACNB4, ITGA10, ITGA11, ITGA8, ITGA6, ITGA5, ITGA9
hsa04261:Adrenergic signaling in cardiomyocytes	36	1.06320141760189	0.038449926066145966	1423	150	8156	1.375572733661279	0.999998173867919	0.0989131685823755	0.06398537314824292	CAMK2D, CAMK2A, ATP2A2, PPP2R2A, ADRA1D, ADRB1, ADCY2, ADRB2, GNAI1, SLC8A2, GNAI2, SLC9A1, PPP2CA, PPP1CB, RPS6KA5, PPP2R5E, AKT3, MAPK1, CACNG3, CAMK2G, PRKACB, CACNG4, TPM1, ATP2B4, ATP2B2, MAPK14, ATP1B1, ACTC1, CACNB4, GNAQ, BCL2, CALM3, CALM1, SCN4B, CREB5, RAPGEF4
hsa04330:Notch signaling pathway	17	0.5020673360897815	0.04168030107998461	1423	59	8156	1.6514644401300664	0.9999994124971057	0.10641107169662739	0.06883564875330793	PSENEN, NOTCH2, NUMBL, MAML1, PSEN2, DTX2, PSEN1, DTX4, DLL4, LFNG, HEYL, ADAM17, ATXN1, HEY2, ATXN1L, NUMB, EP300
hsa04929:GnRH secretion	18	0.531600708800945	0.043844994499226755	1423	64	8156	1.6119992972593113	0.9999997258185401	0.11109596350555953	0.07186623158519874	GABBR2, MAP2K1, KCNJ6, KCNJ11, PIK3R3, ARRB1, PIK3CB, PIK3R1, CACNA1I, NRAS, PIK3CA, GNAQ, AKT3, SPP1, MAPK1, KRAS, KCNJ3, HCN1
hsa04936:Alcoholic liver disease	34	1.004134672179563	0.045691686392386174	1423	142	8156	1.372343689685548	0.9999998570795584	0.1149111814495085	0.07433423607119542	PRKAA1, PRKAA2, TCF7, PRKAG2, FASLG, FOXO3, TNF, ADIPOR2, CAMKK2, IKBKB, TBK1, IRAK1, CCND1, CASP3, AKT3, MAP2K7, PPARGC1A, IKBKE, MAP3K5, MAP2K4, TCF7L2, CPT1A, PRKAB2, CHUK, SCD5, MAPK14, SIRT1, TNFRSF1A, MAPK10, TRAF3, SCD, TRAF6, FAS, TAB2
hsa04130:SNARE interactions in vesicular transport	11	0.32486709982279977	0.04930562938360929	1423	33	8156	1.9105176856406654	0.9999999602084534	0.12308146001686171	0.07961946078242092	VAMP7, STX17, STX16, SNAP23, GOSR1, STX6, STX4, STX3, STX2, STX11, VTI1B
hsa04727:GABAergic synapse	23	0.6792675723567632	0.050898095407080485	1423	89	8156	1.4811878686427629	0.9999999773833261	0.12612248641313326	0.08158665293193784	GABBR2, GABRA1, GABRB1, SLC38A1, KCNJ6, GABRA6, SRC, GABRA5, PLCL1, GABRA4, CACNA1A, SLC6A11, ADCY2, SLC6A1, GNG12, GNAI1, GNAI2, TRAK2, GNAO1, GNG10, GNG2, GNG5, PRKACB
hsa04392:Hippo signaling pathway - multiple species	10	0.29533372711163614	0.05276171499594986	1423	29	8156	1.9763976058351709	0.9999999883382202	0.12978611644989127	0.08395659758479612	MOB1B, MOB1A, RASSF1, FRMD6, RASSF4, RASSF6, NF2, LIMD1, TEAD1, TEAD3
hsa00514:Other types of O-glycan biosynthesis	14	0.4134672179562906	0.05428769689600111	1423	47	8156	1.7072711233384668	0.9999999932267652	0.13257212937646648	0.08575882553136406	GALNT7, GALNT4, POGLUT1, B4GALT1, GALNT3, GALNT15, GALNT2, GALNT1, C1GALT1, GXYLT1, LFNG, EOGT, POC1B-GALNT4, ST3GAL3
hsa05133:Pertussis	20	0.5906674542232723	0.060059770962565456	1423	76	8156	1.508303436032104	0.9999999991394422	0.14561253823298245	0.09419446093409546	IL10, ITGB1, JUN, FOS, MAPK14, TNF, RHOA, GNAI1, GNAI2, MAPK10, IL1A, CASP7, IRAK1, CASP3, CFL2, TRAF6, MAPK1, CALM3, ITGA5, CALM1
hsa05164:Influenza A	39	1.151801535735381	0.06188906458641813	1423	171	8156	1.3071963112278238	0.9999999995536609	0.14897581975444935	0.09637011485599395	CIITA, NLRX1, TMPRSS2, PIK3R3, FASLG, PIK3CB, PIK3R1, NXT2, TNF, IKBKB, SOCS3, XPO1, TBK1, CASP3, AKT3, MAPK1, EP300, KPNA5, BAK1, IKBKE, JAK1, KPNA1, CPSF4, MAP2K1, CHUK, EIF2S1, RAB11A, TNFRSF1A, DNAJC3, IL1A, CDK6, IFNG, PIK3CA, TRAF3, FAS, CYCS, NUP98, SLC25A4, HLA-DQB1
hsa05032:Morphine addiction	23	0.6792675723567632	0.06296703356340992	1423	91	8156	1.4486342891121529	0.9999999996970358	0.15049567596361094	0.09735328593491747	GABBR2, GABRA1, GABRB1, KCNJ6, GABRA6, GABRA5, PDE4D, GABRA4, CACNA1A, ADCY2, ARRB1, GNG12, GNAI1, GNAI2, GNAO1, GNG10, GNG2, GNG5, PDE4B, DRD1, PDE7A, PRKACB, KCNJ3
hsa03013:Nucleocytoplasmic transport	26	0.7678676904902539	0.07735705737327647	1423	108	8156	1.3798183285182581	0.9999999999983543	0.18358681925911388	0.1187594261082695	AHCTF1, PHAX, NXT2, IPO7, NUP160, IPO5, IPO8, IPO9, XPO1, XPO4, KPNA4, KPNA5, TNPO1, KPNA3, KPNA1, UBE2I, NUP155, MAGOHB, SENP2, DDX19A, DDX19B, TMEM33, NUP35, NUP98, RAN, KPNB1
hsa05152:Tuberculosis	40	1.1813349084465445	0.08135712135468906	1423	180	8156	1.2736784570937767	0.9999999999996194	0.19172971955615534	0.12402694024700849	CIITA, RAB5B, CAMK2D, SRC, CEBPG, CAMK2A, TNF, EEA1, PPP3CA, PPP3CB, PPP3R1, IRAK1, CASP10, CASP3, AKT3, MAPK1, EP300, CAMK2G, JAK1, IL10, HSPA9, TGFB2, ARHGEF12, NFYA, IL10RB, RFXANK, MAPK14, RHOA, TNFRSF1A, MAPK10, IL1A, IFNG, TRAF6, BCL2, CYCS, CALM3, CALM1, RAB5A, RAB7A, HLA-DQB1
hsa00512:Mucin type O-glycan biosynthesis	11	0.32486709982279977	0.08318125875393664	1423	36	8156	1.7513078785039433	0.9999999999998053	0.19466725138942118	0.1259271833913763	GALNT7, GALNT4, GALNT3, GALNT15, GALNT2, GALNT1, C1GALT1, POC1B-GALNT4, GCNT4, ST3GAL1, B4GALT5
hsa04730:Long-term depression	16	0.47253396337861786	0.08791167356100948	1423	60	8156	1.5284141485125322	0.9999999999999659	0.2043188551038634	0.13217065404344874	LYN, GRIA2, MAP2K1, GRID2, CACNA1A, GNAI1, GNAI2, IGF1R, PPP2CA, GNA13, GNAO1, NRAS, GNAQ, MAPK1, KRAS, PRKG1
hsa04114:Oocyte meiosis	30	0.8860011813349086	0.09694273294151634	1423	131	8156	1.3125694023485488	0.9999999999999988	0.22376507535130827	0.14475010809075728	YWHAE, CAMK2D, CAMK2A, ADCY2, IGF1R, PPP2CA, PPP1CB, PPP3CA, PPP3CB, PPP3R1, SLK, PPP2R5E, MAPK1, CAMK2G, PRKACB, YWHAG, SKP1, MAP2K1, MAPK14, SMC1A, YWHAZ, CPEB1, ESPL1, CCNE2, CDK2, CALM3, CPEB3, CALM1, CPEB2, CPEB4

## Sheet: Table S8
AC006486.1
AC007375.1
AC008443.1
AC010441.1
hsa05222:Small cell lung cancer
AC023632.1
AC068987.1
AC104472.1
AC135178.1
AC140061.12
ACPL2
ACPP
AGPAT6
AGPAT9
AIM1
AL021546.6
AL589765.1
AL626787.1
ASAH2C
ATP5J2-PTCD1
B3GNT1
BAI3
C10orf11
C10orf25
C11orf30
C11orf44
C11orf57
C11orf84
C12orf79
C15orf27
C15orf41
C16orf52
C16orf70
C17orf103
C17orf85
C19orf70
C1orf95
C20orf112
C20orf194
C21orf33
C2orf91
C3orf58
C4orf29
C4orf32
C5orf30
C5orf51
C6orf211
C7orf41
C7orf43
C7orf60
C7orf71
C7orf73
C8orf4
C9orf41
CARS
CASC4
CCDC67
CECR6
COL4A3BP
CTD-2140B24.4
CTD-2228K2.5
CTD-2510F5.6
CXorf23
CXorf36
CYR61
DDX26B
DKFZP779J2370
ELMSAN1
ENTHD2
EPT1
ERO1L
FAM101B
FAM103A1
FAM109A
FAM109B
FAM160A1
FAM160A2
FAM160B1
FAM160B2
FAM178A
FAM179B
FAM188A
FAM19A2
FAM21A
FAM21B
FAM21C
FAM21D
FAM26E
FAM46A
FAM49A
FAM49B
FAM57B
FAM65B
FAM73B
FAM84B
FAM96A
FGFR1OP
FLJ00418
FLJ20373
G6PC
GATSL2
GPR116
GPR125
GRAMD2
GUCY1A3
H2AFX
H2AFY
H2AFZ
H3F3B
H3F3C
HIAT1
HIATL1
IKBKAP
IRG1
ITFG3
JHDM1D
KCNE1L
KDELC1
KIAA0101
KIAA0195
KIAA0226
KIAA0226L
KIAA0355
KIAA1024
KIAA1045
KIAA1161
KIAA1199
KIAA1211L
KIAA1239
KIAA1324L
KIAA1429
KIAA1430
KIAA1432
KIAA1468
KIAA1875
KIAA2018
KIAA2022
LARGE
LDOC1L
LEPRE1
LHFP
LOR
LPPR1
LPPR4
LRRC16A
MARCH1
MARCH2
MARCH3
MARCH4
MARCH6
MARCH7
MARCH9
MESDC1
MFSD4
MFSD7
MINOS1
MLK4
MPP5
MST4
MTSS1L
MUM1L1
MURC
PAK7
PALM2
PAPD4
PAPD5
PARK2
PCNXL4
PPAP2B
PPAPDC2
PQLC2
PRKRIR
PVRL1
PVRL3
QARS
RGAG1
RGAG4
RNF219
RP11-160N1.10
RP11-192H23.4
RP11-480I12.4
RP11-497E19.2
RP5-1052I5.2
RP6-24A23.6
SELK
SGK494
SLMO2
SMEK2
SOGA2
SPG20
SRCRB4D
STRA13
SUV420H2
TCEB1
TIAF1
TMEM110
TMEM189
TMEM189-UBE2V1
TMEM194A
TMEM2
TMEM56
TWISTNB
WAPAL
XXbac-BPG32J3.20
ZNF788
